# Supplementary material for: Open-source interactive design platform for 3D-printed microfluidic devices
Source: Commun Eng. 2024 May 18;3:71. doi: 10.1038/s44172-024-00217-0 (PMC11102439; doi:10.1038/s44172-024-00217-0)
Supplement: Supplementary file 4 — Supplementary Data 1 [file 44172_2024_217_MOESM4_ESM.zip]

Archive with 12 entries (12 files):
- 3D_Droplet.json
- Array Geno.json
- Bridge_Example.json
- Covid_Antibody.json
- Droplet.json
- Geno_Miniaturized.json
- Pamicon.json
- Protein.json
- Protein_Miniaturized.json
- Ref_Desgin_Model.json
- RMN.json
- Three_way_mixer.json
