# Supplementary material for: Open-source interactive design platform for 3D-printed microfluidic devices
Source: Commun Eng. 2024 May 18;3:71. doi: 10.1038/s44172-024-00217-0 (PMC11102439; doi:10.1038/s44172-024-00217-0)
Supplement: Supplementary file 4 — Supplementary Data 1 [file 44172_2024_217_MOESM4_ESM.zip › 3D_Droplet.json]

{"title":"new_project","layers":[{"height":200,"label":"Lv0","id":"Lv0","contentIds":["channel-1","channel-4","inlet/outlet-1"]},{"height":1800,"label":"Lv1","id":"Lv1","contentIds":["channel-2","channel-3","inlet/outlet-2"]},{"height":3400,"label":"Lv2","id":"Lv2","contentIds":["inlet/outlet-3"]}],"chipProperties":[30000,10000,6000,800,400,600,1,200],"content":{"modules":[],"polygons":[],"inOutlets":[{"id":"inlet/outlet-1","position":[4000,5000],"properties":{"r1":2500,"r2":2700,"h":200},"channelType":0,"layer":"Lv0"},{"id":"inlet/outlet-2","position":[12500,5000],"properties":{"r1":2500,"r2":2700,"h":200},"channelType":0,"layer":"Lv1"},{"id":"inlet/outlet-3","position":[26000,5000],"properties":{"r1":2500,"r2":2700,"h":200},"channelType":0,"layer":"Lv2"}],"channels":[{"id":"channel-1","channelWidth":1200,"channelHeight":1200,"channelPoints":[{"position":[4000,5000],"isConnectedToPort":true,"roundedRadius":0,"connectedPort":{"connectedPortElement":"inlet/outlet-1","connectedPortIndex":0}},{"position":[20000,5000],"isConnectedToPort":false,"roundedRadius":0,"connectedPort":{"connectedPortElement":"","connectedPortIndex":0}}],"layer":"Lv0"},{"id":"channel-4","channelWidth":800,"channelHeight":400,"channelPoints":[{"position":[20000,5000],"isConnectedToPort":false,"roundedRadius":0,"connectedPort":{"connectedPortElement":"","connectedPortIndex":0}},{"position":[26000,5000],"isConnectedToPort":true,"roundedRadius":0,"connectedPort":{"connectedPortElement":"level connection-1","connectedPortIndex":0}}],"layer":"Lv0"},{"id":"channel-2","channelWidth":1200,"channelHeight":1200,"channelPoints":[{"position":[12500,5000],"isConnectedToPort":true,"roundedRadius":0,"connectedPort":{"connectedPortElement":"inlet/outlet-2","connectedPortIndex":0}},{"position":[19999.682539682544,5000],"isConnectedToPort":false,"roundedRadius":0,"connectedPort":{"connectedPortElement":"","connectedPortIndex":0}}],"layer":"Lv1"},{"id":"channel-3","channelWidth":800,"channelHeight":400,"channelPoints":[{"position":[20000,5000],"isConnectedToPort":false,"roundedRadius":0,"connectedPort":{"connectedPortElement":"","connectedPortIndex":0}},{"position":[26000,5000],"isConnectedToPort":true,"roundedRadius":0,"connectedPort":{"connectedPortElement":"level connection-1","connectedPortIndex":0}}],"layer":"Lv1"}],"bridges":[],"levelConnections":[{"id":"level connection-1","position":[26000,5000],"properties":{"r":400,"startLv":"Lv2","endLv":"Lv0"},"channelType":0}]}}
