# Supplementary material for: Open-source interactive design platform for 3D-printed microfluidic devices
Source: Commun Eng. 2024 May 18;3:71. doi: 10.1038/s44172-024-00217-0 (PMC11102439; doi:10.1038/s44172-024-00217-0)
Supplement: Supplementary file 4 — Supplementary Data 1 [file 44172_2024_217_MOESM4_ESM.zip › Array Geno.json]

{"title":"Array Geno","layers":[{"height":0,"label":"Lv0","id":"Lv0","contentIds":["Chamber-4","channel-7","channel-8","inlet/outlet-5","inlet/outlet-6","inlet/outlet-7","inlet/outlet-8","Chamber-7","channel-13","channel-14","inlet/outlet-9","inlet/outlet-10","inlet/outlet-11","inlet/outlet-12","Chamber-8","channel-15","channel-16","inlet/outlet-13","inlet/outlet-14","inlet/outlet-15","inlet/outlet-16"]},{"height":1500,"label":"Lv1","id":"Lv1","contentIds":["inlet/outlet-1","inlet/outlet-2","inlet/outlet-4","channel-1","channel-2","channel-3","Chamber-1","Chamber-2","Chamber-3","channel-4","channel-5","channel-6","inlet/outlet-20","inlet/outlet-21","inlet/outlet-22"]}],"chipProperties":[22000,53000,8000,1200,2500,850,2,0],"content":{"modules":[{"id":"Chamber-4","position":[4000,42200],"rotation":0,"properties":{"lengthX":4000,"lengthY":21600,"cornerRadius":0,"height":650},"moduleIdx":0,"layer":"Lv0"},{"id":"Chamber-7","position":[9000,42200],"rotation":0,"properties":{"lengthX":4000,"lengthY":21600,"cornerRadius":0,"height":650},"moduleIdx":0,"layer":"Lv0"},{"id":"Chamber-8","position":[14000,42200],"rotation":0,"properties":{"lengthX":4000,"lengthY":21600,"cornerRadius":0,"height":650},"moduleIdx":0,"layer":"Lv0"},{"id":"Chamber-1","position":[2500,18000],"rotation":0,"properties":{"lengthX":4000,"lengthY":17000,"cornerRadius":2000,"height":2500},"moduleIdx":0,"layer":"Lv1"},{"id":"Chamber-2","position":[9000,18000],"rotation":0,"properties":{"lengthX":4000,"lengthY":17000,"cornerRadius":2000,"height":2500},"moduleIdx":0,"layer":"Lv1"},{"id":"Chamber-3","position":[15700,18100],"rotation":0,"properties":{"lengthX":4000,"lengthY":17000,"cornerRadius":2000,"height":2500},"moduleIdx":0,"layer":"Lv1"}],"polygons":[],"circles":[],"inOutlets":[{"id":"inlet/outlet-5","position":[4200,35000],"properties":{"r1":250,"r2":450,"h":200},"channelType":0,"layer":"Lv0"},{"id":"inlet/outlet-6","position":[4200,50000],"properties":{"r1":250,"r2":450,"h":200},"channelType":0,"layer":"Lv0"},{"id":"inlet/outlet-7","position":[7800,50000],"properties":{"r1":250,"r2":450,"h":200},"channelType":0,"layer":"Lv0"},{"id":"inlet/outlet-8","position":[7800,35000],"properties":{"r1":250,"r2":450,"h":200},"channelType":0,"layer":"Lv0"},{"id":"inlet/outlet-9","position":[9200,35000],"properties":{"r1":250,"r2":450,"h":200},"channelType":0,"layer":"Lv0"},{"id":"inlet/outlet-10","position":[9200,50000],"properties":{"r1":250,"r2":450,"h":200},"channelType":0,"layer":"Lv0"},{"id":"inlet/outlet-11","position":[12800,50000],"properties":{"r1":250,"r2":450,"h":200},"channelType":0,"layer":"Lv0"},{"id":"inlet/outlet-12","position":[12800,35000],"properties":{"r1":250,"r2":450,"h":200},"channelType":0,"layer":"Lv0"},{"id":"inlet/outlet-13","position":[14200,35000],"properties":{"r1":250,"r2":450,"h":200},"channelType":0,"layer":"Lv0"},{"id":"inlet/outlet-14","position":[14200,50000],"properties":{"r1":250,"r2":450,"h":200},"channelType":0,"layer":"Lv0"},{"id":"inlet/outlet-15","position":[17800,50000],"properties":{"r1":250,"r2":450,"h":200},"channelType":0,"layer":"Lv0"},{"id":"inlet/outlet-16","position":[17800,35000],"properties":{"r1":250,"r2":450,"h":200},"channelType":0,"layer":"Lv0"},{"id":"inlet/outlet-1","position":[4500,5000],"properties":{"r1":1200,"r2":1400,"h":200},"channelType":0,"layer":"Lv1"},{"id":"inlet/outlet-2","position":[11050,5000],"properties":{"r1":1200,"r2":1400,"h":200},"channelType":0,"layer":"Lv1"},{"id":"inlet/outlet-4","position":[17700,5100],"properties":{"r1":1200,"r2":1400,"h":200},"channelType":0,"layer":"Lv1"},{"id":"inlet/outlet-20","position":[4400,18000],"properties":{"r1":600,"r2":800,"h":200},"channelType":0,"layer":"Lv1"},{"id":"inlet/outlet-21","position":[11000,18000],"properties":{"r1":600,"r2":800,"h":200},"channelType":0,"layer":"Lv1"},{"id":"inlet/outlet-22","position":[17800,18000],"properties":{"r1":600,"r2":800,"h":200},"channelType":0,"layer":"Lv1"}],"channels":[{"id":"channel-7","channelWidth":400,"channelHeight":1100,"channelPoints":[{"position":[4200,35000],"isConnectedToPort":true,"roundedRadius":0,"connectedPort":{"connectedPortElement":"","connectedPortIndex":0}},{"position":[4200,50000],"isConnectedToPort":true,"roundedRadius":0,"connectedPort":{"connectedPortElement":"","connectedPortIndex":0}}],"layer":"Lv0"},{"id":"channel-8","channelWidth":400,"channelHeight":1100,"channelPoints":[{"position":[7800,35000],"isConnectedToPort":true,"roundedRadius":0,"connectedPort":{"connectedPortElement":"","connectedPortIndex":0}},{"position":[7800,50000],"isConnectedToPort":true,"roundedRadius":0,"connectedPort":{"connectedPortElement":"","connectedPortIndex":0}}],"layer":"Lv0"},{"id":"channel-13","channelWidth":400,"channelHeight":1100,"channelPoints":[{"position":[9200,35000],"isConnectedToPort":false,"roundedRadius":0,"connectedPort":{"connectedPortElement":"","connectedPortIndex":0}},{"position":[9200,50000],"isConnectedToPort":false,"roundedRadius":0,"connectedPort":{"connectedPortElement":"","connectedPortIndex":0}}],"layer":"Lv0"},{"id":"channel-14","channelWidth":400,"channelHeight":1100,"channelPoints":[{"position":[12800,35000],"isConnectedToPort":false,"roundedRadius":0,"connectedPort":{"connectedPortElement":"","connectedPortIndex":0}},{"position":[12800,50000],"isConnectedToPort":false,"roundedRadius":0,"connectedPort":{"connectedPortElement":"","connectedPortIndex":0}}],"layer":"Lv0"},{"id":"channel-15","channelWidth":400,"channelHeight":1100,"channelPoints":[{"position":[14200,35000],"isConnectedToPort":false,"roundedRadius":0,"connectedPort":{"connectedPortElement":"","connectedPortIndex":0}},{"position":[14200,50000],"isConnectedToPort":false,"roundedRadius":0,"connectedPort":{"connectedPortElement":"","connectedPortIndex":0}}],"layer":"Lv0"},{"id":"channel-16","channelWidth":400,"channelHeight":1100,"channelPoints":[{"position":[17800,35000],"isConnectedToPort":false,"roundedRadius":0,"connectedPort":{"connectedPortElement":"","connectedPortIndex":0}},{"position":[17800,50000],"isConnectedToPort":false,"roundedRadius":0,"connectedPort":{"connectedPortElement":"","connectedPortIndex":0}}],"layer":"Lv0"},{"id":"channel-1","channelWidth":1200,"channelHeight":2500,"channelPoints":[{"position":[4500,5000],"isConnectedToPort":true,"roundedRadius":0,"connectedPort":{"connectedPortElement":"","connectedPortIndex":0}},{"position":[4500,10000],"isConnectedToPort":false,"roundedRadius":0,"connectedPort":{"connectedPortElement":"","connectedPortIndex":0}}],"layer":"Lv1"},{"id":"channel-2","channelWidth":1200,"channelHeight":2500,"channelPoints":[{"position":[11050,5000],"isConnectedToPort":true,"roundedRadius":0,"connectedPort":{"connectedPortElement":"","connectedPortIndex":0}},{"position":[11050,10000],"isConnectedToPort":false,"roundedRadius":0,"connectedPort":{"connectedPortElement":"","connectedPortIndex":0}}],"layer":"Lv1"},{"id":"channel-3","channelWidth":1200,"channelHeight":2500,"channelPoints":[{"position":[17700,5100],"isConnectedToPort":true,"roundedRadius":0,"connectedPort":{"connectedPortElement":"","connectedPortIndex":0}},{"position":[17700,10100],"isConnectedToPort":false,"roundedRadius":0,"connectedPort":{"connectedPortElement":"","connectedPortIndex":0}}],"layer":"Lv1"},{"id":"channel-4","channelWidth":1200,"channelHeight":2500,"channelPoints":[{"position":[4500,25000],"isConnectedToPort":false,"roundedRadius":0,"connectedPort":{"connectedPortElement":"","connectedPortIndex":0}},{"position":[4500,29000],"isConnectedToPort":false,"roundedRadius":0,"connectedPort":{"connectedPortElement":"","connectedPortIndex":0}},{"position":[6000,32500],"isConnectedToPort":true,"roundedRadius":0,"connectedPort":{"connectedPortElement":"","connectedPortIndex":0}}],"layer":"Lv1"},{"id":"channel-5","channelWidth":1200,"channelHeight":2500,"channelPoints":[{"position":[11000,25500],"isConnectedToPort":false,"roundedRadius":0,"connectedPort":{"connectedPortElement":"","connectedPortIndex":0}},{"position":[11000,32500],"isConnectedToPort":true,"roundedRadius":0,"connectedPort":{"connectedPortElement":"","connectedPortIndex":0}}],"layer":"Lv1"},{"id":"channel-6","channelWidth":1200,"channelHeight":2500,"channelPoints":[{"position":[17700,26050],"isConnectedToPort":false,"roundedRadius":0,"connectedPort":{"connectedPortElement":"","connectedPortIndex":0}},{"position":[17750,29000],"isConnectedToPort":false,"roundedRadius":0,"connectedPort":{"connectedPortElement":"","connectedPortIndex":0}},{"position":[16000,32500],"isConnectedToPort":true,"roundedRadius":0,"connectedPort":{"connectedPortElement":"","connectedPortIndex":0}}],"layer":"Lv1"}],"bridges":[],"levelConnections":[{"id":"level connection-1","position":[6000,32500],"properties":{"r":600,"startLv":"Lv1","endLv":"Lv0"},"channelType":0,"layer":""},{"id":"level connection-2","position":[11000,32500],"properties":{"r":600,"startLv":"Lv1","endLv":"Lv0"},"channelType":0,"layer":""},{"id":"level connection-3","position":[16000,32500],"properties":{"r":600,"startLv":"Lv1","endLv":"Lv0"},"channelType":0,"layer":""}]}}
