# Supplementary material for: Open-source interactive design platform for 3D-printed microfluidic devices
Source: Commun Eng. 2024 May 18;3:71. doi: 10.1038/s44172-024-00217-0 (PMC11102439; doi:10.1038/s44172-024-00217-0)
Supplement: Supplementary file 4 — Supplementary Data 1 [file 44172_2024_217_MOESM4_ESM.zip › Bridge_Example.json]

{"title":"Bridge_Example","layers":[{"height":200,"label":"Lv0","id":"Lv0","contentIds":["Polygon-1","Polygon-2","Channel-1","Channel-2","Channel-3","Channel-4","Bridge-1","Bridge-2","Inlet/Outlet-1","Inlet/Outlet-2","Inlet/Outlet-3","Inlet/Outlet-4","Inlet/Outlet-5","Inlet/Outlet-6"]}],"chipProperties":[20000,12500,4000,400,400,600,1,200],"content":{"modules":[],"polygons":[],"circles":[],"inOutlets":[{"id":"Inlet/Outlet-1","position":[10000,2500],"properties":{"r1":200,"r2":400,"h":200},"channelType":0,"layer":"Lv0"},{"id":"Inlet/Outlet-2","position":[5000,5000],"properties":{"r1":200,"r2":400,"h":200},"channelType":0,"layer":"Lv0"},{"id":"Inlet/Outlet-3","position":[5000,7500],"properties":{"r1":200,"r2":400,"h":200},"channelType":0,"layer":"Lv0"},{"id":"Inlet/Outlet-4","position":[10000,10000],"properties":{"r1":200,"r2":400,"h":200},"channelType":0,"layer":"Lv0"},{"id":"Inlet/Outlet-5","position":[15000,7500],"properties":{"r1":200,"r2":400,"h":200},"channelType":0,"layer":"Lv0"},{"id":"Inlet/Outlet-6","position":[15000,5000],"properties":{"r1":200,"r2":400,"h":200},"channelType":0,"layer":"Lv0"}],"channels":[{"id":"Channel-2","channelWidth":400,"channelHeight":400,"channelPoints":[{"position":[5000,5000],"isConnectedToPort":true,"roundedRadius":0,"connectedPort":{"connectedPortElement":"Inlet/Outlet-2","connectedPortIndex":0}},{"position":[15000,5000],"isConnectedToPort":true,"roundedRadius":0,"connectedPort":{"connectedPortElement":"Inlet/Outlet-6","connectedPortIndex":0}}],"layer":"Lv0"},{"id":"Channel-3","channelWidth":400,"channelHeight":400,"channelPoints":[{"position":[5000,7500],"isConnectedToPort":true,"roundedRadius":0,"connectedPort":{"connectedPortElement":"Inlet/Outlet-3","connectedPortIndex":0}},{"position":[15000,7500],"isConnectedToPort":true,"roundedRadius":0,"connectedPort":{"connectedPortElement":"Inlet/Outlet-5","connectedPortIndex":0}}],"layer":"Lv0"},{"id":"Channel-4","channelWidth":400,"channelHeight":400,"channelPoints":[{"position":[10000,2500],"isConnectedToPort":true,"roundedRadius":0,"connectedPort":{"connectedPortElement":"Inlet/Outlet-1","connectedPortIndex":0}},{"position":[10000,10000],"isConnectedToPort":true,"roundedRadius":0,"connectedPort":{"connectedPortElement":"Inlet/Outlet-4","connectedPortIndex":0}}],"layer":"Lv0"}],"bridges":[{"id":"Bridge-1","position":0.66,"connectedChannel":"Channel-4","startPointIdx":0,"properties":{"height":800,"slopeL":45,"slopeR":45,"roundedRadius":400},"layer":"Lv0"},{"id":"Bridge-2","position":0.33466666666666667,"connectedChannel":"Channel-4","startPointIdx":0,"properties":{"height":800,"slopeL":45,"slopeR":45,"roundedRadius":400},"layer":"Lv0"}],"levelConnections":[]}}
