# Supplementary material for: Open-source interactive design platform for 3D-printed microfluidic devices
Source: Commun Eng. 2024 May 18;3:71. doi: 10.1038/s44172-024-00217-0 (PMC11102439; doi:10.1038/s44172-024-00217-0)
Supplement: Supplementary file 4 — Supplementary Data 1 [file 44172_2024_217_MOESM4_ESM.zip › Covid_Antibody.json]

{"title":"my_new_design","layers":[{"height":0,"label":"Lv0","id":"Lv0","contentIds":["DelayChannel-1","DelayChannel-2","DelayChannel-3","Channel-6","DelayChannel-4","DelayChannel-5","Channel-7","DelayChannel-6","DelayChannel-8","DelayChannel-9","DelayChannel-10","DelayChannel-12","Channel-8","Channel-9","Channel-10","Channel-11","Channel-12","Chamber-1","Channel-13","Chamber-2","Channel-14","Channel-15","Chamber-3","Channel-17","Chamber-4","Channel-18","Channel-19","TransitionWidth-1","TransitionHeight-2","Channel-20","TransitionHeight-1","TransitionWidth-2","Channel-16","Channel-21","Chamber-5","Channel-22","Channel-24","Channel-26","TransitionHeight-3","TransitionWidth-3","Chamber-6","Chamber-7","Channel-28","Channel-29","Chamber-8","Channel-30","Channel-31","Channel-32","TransitionHeight-4","TransitionWidth-4","Channel-33","Channel-34","Channel-35","TransitionWidth-5","TransitionHeight-5","Channel-36","Chamber-9","Channel-37","Chamber-10","Channel-38","Channel-39","Chamber-11","Channel-40","Channel-41","TransitionHeight-6","TransitionWidth-6","Chamber-12","Channel-42","Channel-43","Chamber-13","Channel-45","DelayChannel-13","Chamber-14","Channel-46","Chamber-15","Channel-47","Channel-48","Channel-49","TransitionHeight-7","TransitionWidth-7","Channel-50","Channel-51","DelayChannel-15","Channel-62","TransitionWidth-9","TransitionHeight-10","Channel-63","Chamber-20","Channel-64","Channel-65","Chamber-21","Channel-66","Channel-67","TransitionHeight-11","TransitionWidth-10","Channel-68","Channel-69","Chamber-22","Channel-70","Chamber-23","Chamber-24","Channel-71","Chamber-25","Channel-72","Channel-73","TransitionHeight-9","TransitionWidth-11","Channel-56","Channel-57","TransitionHeight-12","TransitionWidth-12","Channel-58","Channel-59","Channel-61","TransitionHeight-13","TransitionWidth-13","Channel-74","Chamber-16","Channel-75","Channel-76","Channel-77","Channel-78","Chamber-17","Channel-79","Channel-80","Chamber-18","Channel-81","Channel-82","Chamber-19","TransitionHeight-14","TransitionHeight-15","TransitionHeight-16","TransitionHeight-17","TransitionHeight-18","TransitionHeight-19","TransitionHeight-20","TransitionHeight-21","Chamber-26","Chamber-27","Channel-83","Channel-84","TransitionWidth-8","Channel-85","Channel-86","Channel-87","Channel-88","Channel-89","Channel-90","TransitionHeight-8","TransitionHeight-30","TransitionHeight-31","TransitionHeight-32","TransitionHeight-33","TransitionHeight-34","TransitionHeight-35","TransitionHeight-36"]}],"chipProperties":[74000,48500,2100,600,1500,600,1,200],"content":{"modules":[{"id":"DelayChannel-1","position":[64300,17000],"rotation":0,"properties":{"width":21500,"channelWidth":800,"channelDist":1200,"turningsNum":3,"turningRadius":400,"portLength":0,"height":1500},"moduleIdx":2,"layer":"Lv0"},{"id":"DelayChannel-2","position":[69100,17950],"rotation":0,"properties":{"width":20000,"channelWidth":800,"channelDist":1200,"turningsNum":1,"turningRadius":400,"portLength":0,"height":1500},"moduleIdx":2,"layer":"Lv0"},{"id":"DelayChannel-3","position":[52550,21450],"rotation":0,"properties":{"width":30500,"channelWidth":600,"channelDist":1000,"turningsNum":8,"turningRadius":400,"portLength":0,"height":1500},"moduleIdx":2,"layer":"Lv0"},{"id":"DelayChannel-4","position":[50550,27350],"rotation":0,"properties":{"width":35000,"channelWidth":600,"channelDist":1000,"turningsNum":1,"turningRadius":400,"portLength":0,"height":1500},"moduleIdx":2,"layer":"Lv0"},{"id":"DelayChannel-5","position":[50750,19200],"rotation":180,"properties":{"width":35000,"channelWidth":600,"channelDist":1000,"turningsNum":1,"turningRadius":400,"portLength":0,"height":1500},"moduleIdx":2,"layer":"Lv0"},{"id":"DelayChannel-6","position":[9200,21300],"rotation":0,"properties":{"width":30200,"channelWidth":600,"channelDist":1000,"turningsNum":4,"turningRadius":400,"portLength":0,"height":1500},"moduleIdx":2,"layer":"Lv0"},{"id":"DelayChannel-8","position":[37450,22650],"rotation":0,"properties":{"width":27500,"channelWidth":600,"channelDist":1000,"turningsNum":2,"turningRadius":400,"portLength":0,"height":1500},"moduleIdx":2,"layer":"Lv0"},{"id":"DelayChannel-9","position":[43300,17900],"rotation":0,"properties":{"width":14000,"channelWidth":700,"channelDist":1400,"turningsNum":2,"turningRadius":400,"portLength":0,"height":1500},"moduleIdx":2,"layer":"Lv0"},{"id":"DelayChannel-10","position":[30150,20400],"rotation":0,"properties":{"width":9000,"channelWidth":700,"channelDist":1400,"turningsNum":2,"turningRadius":400,"portLength":0,"height":1500},"moduleIdx":2,"layer":"Lv0"},{"id":"DelayChannel-12","position":[65900,31600],"rotation":180,"properties":{"width":10000,"channelWidth":800,"channelDist":1200,"turningsNum":1,"turningRadius":400,"portLength":0,"height":1500},"moduleIdx":2,"layer":"Lv0"},{"id":"Chamber-1","position":[61900,8400],"rotation":0,"properties":{"lengthX":1200,"lengthY":3400,"cornerRadius":0,"height":1500},"moduleIdx":0,"layer":"Lv0"},{"id":"Chamber-2","position":[61700,36200],"rotation":0,"properties":{"lengthX":1200,"lengthY":2400,"cornerRadius":0,"height":1500},"moduleIdx":0,"layer":"Lv0"},{"id":"Chamber-3","position":[62750,31750],"rotation":0,"properties":{"lengthX":1300,"lengthY":2800,"cornerRadius":0,"height":2100},"moduleIdx":0,"layer":"Lv0"},{"id":"Chamber-4","position":[47400,34750],"rotation":0,"properties":{"lengthX":1200,"lengthY":2400,"cornerRadius":0,"height":1500},"moduleIdx":0,"layer":"Lv0"},{"id":"TransitionWidth-1","position":[48700,37350],"rotation":270,"properties":{"transitionL":400,"width1":600,"width2":200,"connectionL":0,"height":150},"moduleIdx":5,"layer":"Lv0"},{"id":"TransitionHeight-2","position":[48300,38150],"rotation":270,"properties":{"transitionL":1200,"height":1500,"height_after":150,"connectionL":0,"width":600},"moduleIdx":6,"layer":"Lv0"},{"id":"TransitionHeight-1","position":[59950,7450],"rotation":270,"properties":{"transitionL":1200,"height":1500,"height_after":150,"connectionL":0,"width":600},"moduleIdx":6,"layer":"Lv0"},{"id":"TransitionWidth-2","position":[60350,6650],"rotation":270,"properties":{"transitionL":400,"width1":600,"width2":200,"connectionL":0,"height":150},"moduleIdx":5,"layer":"Lv0"},{"id":"Chamber-5","position":[47400,13650],"rotation":0,"properties":{"lengthX":1200,"lengthY":3400,"cornerRadius":0,"height":1500},"moduleIdx":0,"layer":"Lv0"},{"id":"TransitionHeight-3","position":[45500,10250],"rotation":270,"properties":{"transitionL":1200,"height":1500,"height_after":150,"connectionL":0,"width":700},"moduleIdx":6,"layer":"Lv0"},{"id":"TransitionWidth-3","position":[45900,9450],"rotation":270,"properties":{"transitionL":400,"width1":700,"width2":200,"connectionL":0,"height":150},"moduleIdx":5,"layer":"Lv0"},{"id":"Chamber-6","position":[43500,32150],"rotation":0,"properties":{"lengthX":1300,"lengthY":2800,"cornerRadius":0,"height":2100},"moduleIdx":0,"layer":"Lv0"},{"id":"Chamber-7","position":[40450,36450],"rotation":0,"properties":{"lengthX":1200,"lengthY":2400,"cornerRadius":0,"height":1500},"moduleIdx":0,"layer":"Lv0"},{"id":"Chamber-8","position":[40450,8450],"rotation":0,"properties":{"lengthX":1200,"lengthY":3400,"cornerRadius":0,"height":1500},"moduleIdx":0,"layer":"Lv0"},{"id":"TransitionHeight-4","position":[38850,7550],"rotation":270,"properties":{"transitionL":1200,"height":1500,"height_after":150,"connectionL":0,"width":600},"moduleIdx":6,"layer":"Lv0"},{"id":"TransitionWidth-4","position":[39250,6750],"rotation":270,"properties":{"transitionL":400,"width1":600,"width2":200,"connectionL":0,"height":150},"moduleIdx":5,"layer":"Lv0"},{"id":"TransitionWidth-5","position":[35600,37350],"rotation":270,"properties":{"transitionL":400,"width1":600,"width2":200,"connectionL":0,"height":150},"moduleIdx":5,"layer":"Lv0"},{"id":"TransitionHeight-5","position":[35200,38150],"rotation":270,"properties":{"transitionL":1200,"height":1500,"height_after":150,"connectionL":0,"width":600},"moduleIdx":6,"layer":"Lv0"},{"id":"Chamber-9","position":[34300,34750],"rotation":0,"properties":{"lengthX":1200,"lengthY":2400,"cornerRadius":0,"height":1500},"moduleIdx":0,"layer":"Lv0"},{"id":"Chamber-10","position":[49050,6400],"rotation":0,"properties":{"lengthX":1650,"lengthY":1200,"cornerRadius":0,"height":150},"moduleIdx":0,"layer":"Lv0"},{"id":"Chamber-11","position":[34300,13650],"rotation":0,"properties":{"lengthX":1200,"lengthY":3400,"cornerRadius":0,"height":1500},"moduleIdx":0,"layer":"Lv0"},{"id":"TransitionHeight-6","position":[32350,10250],"rotation":270,"properties":{"transitionL":1200,"height":1500,"height_after":150,"connectionL":0,"width":700},"moduleIdx":6,"layer":"Lv0"},{"id":"TransitionWidth-6","position":[32750,9450],"rotation":270,"properties":{"transitionL":400,"width1":700,"width2":200,"connectionL":0,"height":150},"moduleIdx":5,"layer":"Lv0"},{"id":"Chamber-12","position":[35900,6400],"rotation":0,"properties":{"lengthX":1650,"lengthY":1200,"cornerRadius":0,"height":150},"moduleIdx":0,"layer":"Lv0"},{"id":"Chamber-13","position":[30350,32150],"rotation":0,"properties":{"lengthX":1300,"lengthY":2800,"cornerRadius":0,"height":2100},"moduleIdx":0,"layer":"Lv0"},{"id":"DelayChannel-13","position":[24300,22650],"rotation":0,"properties":{"width":27500,"channelWidth":600,"channelDist":1000,"turningsNum":2,"turningRadius":400,"portLength":0,"height":1500},"moduleIdx":2,"layer":"Lv0"},{"id":"Chamber-14","position":[27300,36450],"rotation":0,"properties":{"lengthX":1200,"lengthY":2400,"cornerRadius":0,"height":1500},"moduleIdx":0,"layer":"Lv0"},{"id":"Chamber-15","position":[27300,8450],"rotation":0,"properties":{"lengthX":1200,"lengthY":3400,"cornerRadius":0,"height":1500},"moduleIdx":0,"layer":"Lv0"},{"id":"TransitionHeight-7","position":[25700,7550],"rotation":270,"properties":{"transitionL":1200,"height":1500,"height_after":150,"connectionL":0,"width":600},"moduleIdx":6,"layer":"Lv0"},{"id":"TransitionWidth-7","position":[26100,6750],"rotation":270,"properties":{"transitionL":400,"width1":600,"width2":200,"connectionL":0,"height":150},"moduleIdx":5,"layer":"Lv0"},{"id":"DelayChannel-15","position":[17000,19900],"rotation":0,"properties":{"width":10000,"channelWidth":700,"channelDist":1400,"turningsNum":2,"turningRadius":400,"portLength":0,"height":1500},"moduleIdx":2,"layer":"Lv0"},{"id":"TransitionWidth-9","position":[22450,37350],"rotation":270,"properties":{"transitionL":400,"width1":600,"width2":200,"connectionL":0,"height":150},"moduleIdx":5,"layer":"Lv0"},{"id":"TransitionHeight-10","position":[22050,38150],"rotation":270,"properties":{"transitionL":1200,"height":1500,"height_after":150,"connectionL":0,"width":600},"moduleIdx":6,"layer":"Lv0"},{"id":"Chamber-20","position":[21150,34750],"rotation":0,"properties":{"lengthX":1200,"lengthY":2400,"cornerRadius":0,"height":1500},"moduleIdx":0,"layer":"Lv0"},{"id":"Chamber-21","position":[21150,13650],"rotation":0,"properties":{"lengthX":1200,"lengthY":3400,"cornerRadius":0,"height":1500},"moduleIdx":0,"layer":"Lv0"},{"id":"TransitionHeight-11","position":[19200,10250],"rotation":270,"properties":{"transitionL":1200,"height":1500,"height_after":150,"connectionL":0,"width":700},"moduleIdx":6,"layer":"Lv0"},{"id":"TransitionWidth-10","position":[19600,9450],"rotation":270,"properties":{"transitionL":400,"width1":700,"width2":200,"connectionL":0,"height":150},"moduleIdx":5,"layer":"Lv0"},{"id":"Chamber-22","position":[17200,32150],"rotation":0,"properties":{"lengthX":1300,"lengthY":2800,"cornerRadius":0,"height":2100},"moduleIdx":0,"layer":"Lv0"},{"id":"Chamber-23","position":[22750,6400],"rotation":0,"properties":{"lengthX":1650,"lengthY":1200,"cornerRadius":0,"height":150},"moduleIdx":0,"layer":"Lv0"},{"id":"Chamber-24","position":[14150,36450],"rotation":0,"properties":{"lengthX":1200,"lengthY":2400,"cornerRadius":0,"height":1500},"moduleIdx":0,"layer":"Lv0"},{"id":"Chamber-25","position":[14150,8450],"rotation":0,"properties":{"lengthX":1200,"lengthY":3400,"cornerRadius":0,"height":1500},"moduleIdx":0,"layer":"Lv0"},{"id":"TransitionHeight-9","position":[12600,7550],"rotation":270,"properties":{"transitionL":1200,"height":1500,"height_after":150,"connectionL":0,"width":600},"moduleIdx":6,"layer":"Lv0"},{"id":"TransitionWidth-11","position":[13000,6750],"rotation":270,"properties":{"transitionL":400,"width1":600,"width2":200,"connectionL":0,"height":150},"moduleIdx":5,"layer":"Lv0"},{"id":"TransitionHeight-12","position":[8600,38050],"rotation":270,"properties":{"transitionL":1200,"height":1500,"height_after":150,"connectionL":0,"width":600},"moduleIdx":6,"layer":"Lv0"},{"id":"TransitionWidth-12","position":[9000,37250],"rotation":270,"properties":{"transitionL":400,"width1":600,"width2":200,"connectionL":0,"height":150},"moduleIdx":5,"layer":"Lv0"},{"id":"TransitionHeight-13","position":[70000,36500],"rotation":0,"properties":{"transitionL":1600,"height":1500,"height_after":700,"connectionL":200,"width":800},"moduleIdx":6,"layer":"Lv0"},{"id":"TransitionWidth-13","position":[72000,36500],"rotation":0,"properties":{"transitionL":400,"width1":800,"width2":500,"connectionL":400,"height":700},"moduleIdx":5,"layer":"Lv0"},{"id":"Chamber-16","position":[54350,40500],"rotation":0,"properties":{"lengthX":7500,"lengthY":1000,"cornerRadius":0,"height":2100},"moduleIdx":0,"layer":"Lv0"},{"id":"Chamber-17","position":[37150,40500],"rotation":0,"properties":{"lengthX":7500,"lengthY":1000,"cornerRadius":0,"height":2100},"moduleIdx":0,"layer":"Lv0"},{"id":"Chamber-18","position":[24000,40500],"rotation":0,"properties":{"lengthX":7500,"lengthY":1000,"cornerRadius":0,"height":2100},"moduleIdx":0,"layer":"Lv0"},{"id":"Chamber-19","position":[10550,40500],"rotation":0,"properties":{"lengthX":7500,"lengthY":1000,"cornerRadius":0,"height":2100},"moduleIdx":0,"layer":"Lv0"},{"id":"TransitionHeight-14","position":[58600,38950],"rotation":0,"properties":{"transitionL":600,"height":1500,"height_after":1800,"connectionL":2000,"width":600},"moduleIdx":6,"layer":"Lv0"},{"id":"TransitionHeight-15","position":[63200,38950],"rotation":0,"properties":{"transitionL":600,"height":1800,"height_after":1500,"connectionL":2000,"width":600},"moduleIdx":6,"layer":"Lv0"},{"id":"TransitionHeight-16","position":[38050,38950],"rotation":0,"properties":{"transitionL":600,"height":1500,"height_after":1800,"connectionL":2000,"width":600},"moduleIdx":6,"layer":"Lv0"},{"id":"TransitionHeight-17","position":[42650,38950],"rotation":0,"properties":{"transitionL":600,"height":1800,"height_after":1500,"connectionL":2000,"width":600},"moduleIdx":6,"layer":"Lv0"},{"id":"TransitionHeight-18","position":[24900,38950],"rotation":0,"properties":{"transitionL":600,"height":1500,"height_after":1800,"connectionL":2000,"width":600},"moduleIdx":6,"layer":"Lv0"},{"id":"TransitionHeight-19","position":[29500,38950],"rotation":0,"properties":{"transitionL":600,"height":1800,"height_after":1500,"connectionL":2000,"width":600},"moduleIdx":6,"layer":"Lv0"},{"id":"TransitionHeight-20","position":[12750,38950],"rotation":0,"properties":{"transitionL":600,"height":1500,"height_after":1800,"connectionL":1500,"width":600},"moduleIdx":6,"layer":"Lv0"},{"id":"TransitionHeight-21","position":[16350,38950],"rotation":0,"properties":{"transitionL":600,"height":1800,"height_after":1500,"connectionL":1500,"width":600},"moduleIdx":6,"layer":"Lv0"},{"id":"Chamber-26","position":[2400,24550],"rotation":0,"properties":{"lengthX":4500,"lengthY":45000,"cornerRadius":0,"height":1500},"moduleIdx":0,"layer":"Lv0"},{"id":"Chamber-27","position":[6900,3550],"rotation":0,"properties":{"lengthX":65000,"lengthY":1000,"cornerRadius":0,"height":1500},"moduleIdx":0,"layer":"Lv0"},{"id":"TransitionWidth-8","position":[7600,6750],"rotation":270,"properties":{"transitionL":400,"width1":600,"width2":200,"connectionL":0,"height":150},"moduleIdx":5,"layer":"Lv0"},{"id":"TransitionHeight-8","position":[11900,42000],"rotation":0,"properties":{"transitionL":600,"height":1500,"height_after":1800,"connectionL":1500,"width":600},"moduleIdx":6,"layer":"Lv0"},{"id":"TransitionHeight-30","position":[15500,42000],"rotation":0,"properties":{"transitionL":600,"height":1800,"height_after":1500,"connectionL":1500,"width":600},"moduleIdx":6,"layer":"Lv0"},{"id":"TransitionHeight-31","position":[25200,42000],"rotation":0,"properties":{"transitionL":600,"height":1500,"height_after":1800,"connectionL":1500,"width":600},"moduleIdx":6,"layer":"Lv0"},{"id":"TransitionHeight-32","position":[28800,42000],"rotation":0,"properties":{"transitionL":600,"height":1800,"height_after":1500,"connectionL":1500,"width":600},"moduleIdx":6,"layer":"Lv0"},{"id":"TransitionHeight-33","position":[55400,42000],"rotation":0,"properties":{"transitionL":600,"height":1500,"height_after":1800,"connectionL":1500,"width":600},"moduleIdx":6,"layer":"Lv0"},{"id":"TransitionHeight-34","position":[59000,42000],"rotation":0,"properties":{"transitionL":600,"height":1800,"height_after":1500,"connectionL":1500,"width":600},"moduleIdx":6,"layer":"Lv0"},{"id":"TransitionHeight-35","position":[38400,42000],"rotation":0,"properties":{"transitionL":600,"height":1500,"height_after":1800,"connectionL":1500,"width":600},"moduleIdx":6,"layer":"Lv0"},{"id":"TransitionHeight-36","position":[42000,42000],"rotation":0,"properties":{"transitionL":600,"height":1800,"height_after":1500,"connectionL":1500,"width":600},"moduleIdx":6,"layer":"Lv0"}],"polygons":[],"circles":[],"inOutlets":[],"channels":[{"id":"Channel-6","channelWidth":600,"channelHeight":1500,"channelPoints":[{"position":[60550,21450],"isConnectedToPort":true,"roundedRadius":0,"connectedPort":{"connectedPortElement":"DelayChannel-3","connectedPortIndex":1}},{"position":[60550,8050],"isConnectedToPort":false,"roundedRadius":0,"connectedPort":{"connectedPortElement":"","connectedPortIndex":0}}],"layer":"Lv0"},{"id":"Channel-7","channelWidth":600,"channelHeight":1500,"channelPoints":[{"position":[50550,27350],"isConnectedToPort":true,"roundedRadius":0,"connectedPort":{"connectedPortElement":"DelayChannel-4","connectedPortIndex":0}},{"position":[50550,34750],"isConnectedToPort":false,"roundedRadius":400,"connectedPort":{"connectedPortElement":"","connectedPortIndex":0}},{"position":[48800,34750],"isConnectedToPort":false,"roundedRadius":0,"connectedPort":{"connectedPortElement":"","connectedPortIndex":0}}],"layer":"Lv0"},{"id":"Channel-8","channelWidth":800,"channelHeight":1500,"channelPoints":[{"position":[66700,31600],"isConnectedToPort":true,"roundedRadius":0,"connectedPort":{"connectedPortElement":"DelayChannel-12","connectedPortIndex":1}},{"position":[66700,29400],"isConnectedToPort":false,"roundedRadius":400,"connectedPort":{"connectedPortElement":"","connectedPortIndex":0}},{"position":[67950,29400],"isConnectedToPort":false,"roundedRadius":400,"connectedPort":{"connectedPortElement":"","connectedPortIndex":0}},{"position":[67900,17000],"isConnectedToPort":true,"roundedRadius":0,"connectedPort":{"connectedPortElement":"DelayChannel-1","connectedPortIndex":1}}],"layer":"Lv0"},{"id":"Channel-9","channelWidth":800,"channelHeight":1500,"channelPoints":[{"position":[69100,17950],"isConnectedToPort":true,"roundedRadius":0,"connectedPort":{"connectedPortElement":"DelayChannel-2","connectedPortIndex":0}},{"position":[69100,30400],"isConnectedToPort":false,"roundedRadius":400,"connectedPort":{"connectedPortElement":"","connectedPortIndex":0}},{"position":[67900,30400],"isConnectedToPort":false,"roundedRadius":400,"connectedPort":{"connectedPortElement":"","connectedPortIndex":0}},{"position":[67900,31600],"isConnectedToPort":true,"roundedRadius":0,"connectedPort":{"connectedPortElement":"DelayChannel-12","connectedPortIndex":0}}],"layer":"Lv0"},{"id":"Channel-10","channelWidth":800,"channelHeight":1500,"channelPoints":[{"position":[64300,17000],"isConnectedToPort":true,"roundedRadius":0,"connectedPort":{"connectedPortElement":"DelayChannel-1","connectedPortIndex":0}},{"position":[64300,29450],"isConnectedToPort":false,"roundedRadius":400,"connectedPort":{"connectedPortElement":"","connectedPortIndex":0}},{"position":[65500,29450],"isConnectedToPort":false,"roundedRadius":400,"connectedPort":{"connectedPortElement":"","connectedPortIndex":0}},{"position":[65500,37000],"isConnectedToPort":false,"roundedRadius":0,"connectedPort":{"connectedPortElement":"","connectedPortIndex":0}}],"layer":"Lv0"},{"id":"Channel-11","channelWidth":600,"channelHeight":1500,"channelPoints":[{"position":[65450,36700],"isConnectedToPort":false,"roundedRadius":0,"connectedPort":{"connectedPortElement":"","connectedPortIndex":0}},{"position":[63100,36700],"isConnectedToPort":false,"roundedRadius":0,"connectedPort":{"connectedPortElement":"","connectedPortIndex":0}}],"layer":"Lv0"},{"id":"Channel-12","channelWidth":800,"channelHeight":1500,"channelPoints":[{"position":[70300,17950],"isConnectedToPort":true,"roundedRadius":0,"connectedPort":{"connectedPortElement":"DelayChannel-2","connectedPortIndex":1}},{"position":[70300,31500],"isConnectedToPort":false,"roundedRadius":400,"connectedPort":{"connectedPortElement":"","connectedPortIndex":0}},{"position":[69100,31500],"isConnectedToPort":false,"roundedRadius":400,"connectedPort":{"connectedPortElement":"","connectedPortIndex":0}},{"position":[69100,36500],"isConnectedToPort":false,"roundedRadius":400,"connectedPort":{"connectedPortElement":"","connectedPortIndex":0}},{"position":[70000,36500],"isConnectedToPort":true,"roundedRadius":0,"connectedPort":{"connectedPortElement":"TransitionHeight-13","connectedPortIndex":0}}],"layer":"Lv0"},{"id":"Channel-13","channelWidth":400,"channelHeight":1500,"channelPoints":[{"position":[62500,10100],"isConnectedToPort":true,"roundedRadius":0,"connectedPort":{"connectedPortElement":"Chamber-1","connectedPortIndex":3}},{"position":[62500,29500],"isConnectedToPort":false,"roundedRadius":0,"connectedPort":{"connectedPortElement":"","connectedPortIndex":0}},{"position":[61650,29500],"isConnectedToPort":false,"roundedRadius":0,"connectedPort":{"connectedPortElement":"","connectedPortIndex":0}},{"position":[61650,34000],"isConnectedToPort":false,"roundedRadius":0,"connectedPort":{"connectedPortElement":"","connectedPortIndex":0}},{"position":[62300,34000],"isConnectedToPort":false,"roundedRadius":0,"connectedPort":{"connectedPortElement":"","connectedPortIndex":0}},{"position":[62300,35000],"isConnectedToPort":true,"roundedRadius":0,"connectedPort":{"connectedPortElement":"Chamber-2","connectedPortIndex":2}}],"layer":"Lv0"},{"id":"Channel-14","channelWidth":600,"channelHeight":300,"channelPoints":[{"position":[63100,36700],"isConnectedToPort":false,"roundedRadius":0,"connectedPort":{"connectedPortElement":"","connectedPortIndex":0}},{"position":[62900,36700],"isConnectedToPort":false,"roundedRadius":0,"connectedPort":{"connectedPortElement":"","connectedPortIndex":0}}],"layer":"Lv0"},{"id":"Channel-15","channelWidth":600,"channelHeight":300,"channelPoints":[{"position":[60850,8400],"isConnectedToPort":false,"roundedRadius":0,"connectedPort":{"connectedPortElement":"","connectedPortIndex":0}},{"position":[61900,8400],"isConnectedToPort":true,"roundedRadius":0,"connectedPort":{"connectedPortElement":"Chamber-1","connectedPortIndex":0}}],"layer":"Lv0"},{"id":"Channel-17","channelWidth":200,"channelHeight":150,"channelPoints":[{"position":[63400,33150],"isConnectedToPort":true,"roundedRadius":0,"connectedPort":{"connectedPortElement":"Chamber-3","connectedPortIndex":3}},{"position":[63400,36700],"isConnectedToPort":false,"roundedRadius":0,"connectedPort":{"connectedPortElement":"","connectedPortIndex":0}},{"position":[63200.25974025975,36700],"isConnectedToPort":false,"roundedRadius":0,"connectedPort":{"connectedPortElement":"","connectedPortIndex":0}},{"position":[63200,38650],"isConnectedToPort":false,"roundedRadius":0,"connectedPort":{"connectedPortElement":"","connectedPortIndex":0}}],"layer":"Lv0"},{"id":"Channel-18","channelWidth":600,"channelHeight":300,"channelPoints":[{"position":[48800,34750],"isConnectedToPort":false,"roundedRadius":0,"connectedPort":{"connectedPortElement":"","connectedPortIndex":0}},{"position":[48600,34750],"isConnectedToPort":true,"roundedRadius":0,"connectedPort":{"connectedPortElement":"Chamber-4","connectedPortIndex":1}}],"layer":"Lv0"},{"id":"Channel-19","channelWidth":200,"channelHeight":150,"channelPoints":[{"position":[48900,34550],"isConnectedToPort":false,"roundedRadius":0,"connectedPort":{"connectedPortElement":"","connectedPortIndex":0}},{"position":[48900,37150],"isConnectedToPort":true,"roundedRadius":0,"connectedPort":{"connectedPortElement":"TransitionWidth-1","connectedPortIndex":1}}],"layer":"Lv0"},{"id":"Channel-20","channelWidth":600,"channelHeight":1500,"channelPoints":[{"position":[48600,38950],"isConnectedToPort":false,"roundedRadius":0,"connectedPort":{"connectedPortElement":"","connectedPortIndex":0}},{"position":[48950,38950],"isConnectedToPort":false,"roundedRadius":0,"connectedPort":{"connectedPortElement":"","connectedPortIndex":0}},{"position":[67850,38950],"isConnectedToPort":false,"roundedRadius":0,"connectedPort":{"connectedPortElement":"","connectedPortIndex":0}},{"position":[67850,42000],"isConnectedToPort":false,"roundedRadius":0,"connectedPort":{"connectedPortElement":"","connectedPortIndex":0}},{"position":[54350,42000],"isConnectedToPort":false,"roundedRadius":0,"connectedPort":{"connectedPortElement":"","connectedPortIndex":0}}],"layer":"Lv0"},{"id":"Channel-16","channelWidth":200,"channelHeight":150,"channelPoints":[{"position":[60550,3850],"isConnectedToPort":false,"roundedRadius":0,"connectedPort":{"connectedPortElement":"","connectedPortIndex":0}},{"position":[60550,6450],"isConnectedToPort":false,"roundedRadius":0,"connectedPort":{"connectedPortElement":"","connectedPortIndex":0}}],"layer":"Lv0"},{"id":"Channel-21","channelWidth":400,"channelHeight":1500,"channelPoints":[{"position":[48000,33550],"isConnectedToPort":true,"roundedRadius":0,"connectedPort":{"connectedPortElement":"Chamber-4","connectedPortIndex":2}},{"position":[48000,15350],"isConnectedToPort":true,"roundedRadius":0,"connectedPort":{"connectedPortElement":"Chamber-5","connectedPortIndex":3}}],"layer":"Lv0"},{"id":"Channel-22","channelWidth":700,"channelHeight":1500,"channelPoints":[{"position":[46100,17900],"isConnectedToPort":true,"roundedRadius":0,"connectedPort":{"connectedPortElement":"DelayChannel-9","connectedPortIndex":1}},{"position":[46100,10850],"isConnectedToPort":false,"roundedRadius":0,"connectedPort":{"connectedPortElement":"","connectedPortIndex":0}}],"layer":"Lv0"},{"id":"Channel-24","channelWidth":600,"channelHeight":1500,"channelPoints":[{"position":[46450,13650],"isConnectedToPort":false,"roundedRadius":0,"connectedPort":{"connectedPortElement":"","connectedPortIndex":0}},{"position":[47400,13650],"isConnectedToPort":true,"roundedRadius":0,"connectedPort":{"connectedPortElement":"Chamber-5","connectedPortIndex":0}}],"layer":"Lv0"},{"id":"Channel-26","channelWidth":700,"channelHeight":1500,"channelPoints":[{"position":[43300,17900],"isConnectedToPort":true,"roundedRadius":0,"connectedPort":{"connectedPortElement":"DelayChannel-9","connectedPortIndex":0}},{"position":[43300,27700],"isConnectedToPort":false,"roundedRadius":400,"connectedPort":{"connectedPortElement":"","connectedPortIndex":0}},{"position":[46100,27700],"isConnectedToPort":false,"roundedRadius":400,"connectedPort":{"connectedPortElement":"","connectedPortIndex":0}},{"position":[46100,36450],"isConnectedToPort":false,"roundedRadius":400,"connectedPort":{"connectedPortElement":"","connectedPortIndex":0}},{"position":[42450,36450],"isConnectedToPort":false,"roundedRadius":0,"connectedPort":{"connectedPortElement":"","connectedPortIndex":0}}],"layer":"Lv0"},{"id":"Channel-28","channelWidth":700,"channelHeight":300,"channelPoints":[{"position":[42470.40692640692,36450],"isConnectedToPort":false,"roundedRadius":0,"connectedPort":{"connectedPortElement":"","connectedPortIndex":0}},{"position":[41650,36450],"isConnectedToPort":true,"roundedRadius":0,"connectedPort":{"connectedPortElement":"Chamber-7","connectedPortIndex":1}}],"layer":"Lv0"},{"id":"Channel-29","channelWidth":200,"channelHeight":150,"channelPoints":[{"position":[44150,33550],"isConnectedToPort":true,"roundedRadius":0,"connectedPort":{"connectedPortElement":"Chamber-6","connectedPortIndex":3}},{"position":[44150,34950],"isConnectedToPort":false,"roundedRadius":0,"connectedPort":{"connectedPortElement":"","connectedPortIndex":0}},{"position":[43700,34950],"isConnectedToPort":false,"roundedRadius":0,"connectedPort":{"connectedPortElement":"","connectedPortIndex":0}},{"position":[43700,36450],"isConnectedToPort":false,"roundedRadius":0,"connectedPort":{"connectedPortElement":"","connectedPortIndex":0}},{"position":[42650,36450],"isConnectedToPort":false,"roundedRadius":0,"connectedPort":{"connectedPortElement":"","connectedPortIndex":0}},{"position":[42666.44300144309,38950],"isConnectedToPort":false,"roundedRadius":0,"connectedPort":{"connectedPortElement":"","connectedPortIndex":0}}],"layer":"Lv0"},{"id":"Channel-30","channelWidth":600,"channelHeight":1500,"channelPoints":[{"position":[41050,10150],"isConnectedToPort":true,"roundedRadius":0,"connectedPort":{"connectedPortElement":"Chamber-8","connectedPortIndex":3}},{"position":[41050,35250],"isConnectedToPort":true,"roundedRadius":0,"connectedPort":{"connectedPortElement":"Chamber-7","connectedPortIndex":2}}],"layer":"Lv0"},{"id":"Channel-31","channelWidth":600,"channelHeight":1500,"channelPoints":[{"position":[39450,22650],"isConnectedToPort":true,"roundedRadius":0,"connectedPort":{"connectedPortElement":"DelayChannel-8","connectedPortIndex":1}},{"position":[39450,8150],"isConnectedToPort":false,"roundedRadius":0,"connectedPort":{"connectedPortElement":"","connectedPortIndex":0}}],"layer":"Lv0"},{"id":"Channel-32","channelWidth":600,"channelHeight":1500,"channelPoints":[{"position":[39750,8450],"isConnectedToPort":false,"roundedRadius":0,"connectedPort":{"connectedPortElement":"","connectedPortIndex":0}},{"position":[40450,8450],"isConnectedToPort":true,"roundedRadius":0,"connectedPort":{"connectedPortElement":"Chamber-8","connectedPortIndex":0}}],"layer":"Lv0"},{"id":"Channel-33","channelWidth":200,"channelHeight":150,"channelPoints":[{"position":[39450,3950],"isConnectedToPort":false,"roundedRadius":0,"connectedPort":{"connectedPortElement":"","connectedPortIndex":0}},{"position":[39450,6550],"isConnectedToPort":false,"roundedRadius":0,"connectedPort":{"connectedPortElement":"","connectedPortIndex":0}}],"layer":"Lv0"},{"id":"Channel-34","channelWidth":600,"channelHeight":1500,"channelPoints":[{"position":[37450,22650],"isConnectedToPort":true,"roundedRadius":0,"connectedPort":{"connectedPortElement":"DelayChannel-8","connectedPortIndex":0}},{"position":[37450,34750],"isConnectedToPort":false,"roundedRadius":400,"connectedPort":{"connectedPortElement":"","connectedPortIndex":0}},{"position":[35700,34750],"isConnectedToPort":false,"roundedRadius":0,"connectedPort":{"connectedPortElement":"","connectedPortIndex":0}}],"layer":"Lv0"},{"id":"Channel-35","channelWidth":200,"channelHeight":150,"channelPoints":[{"position":[35800,34550],"isConnectedToPort":false,"roundedRadius":0,"connectedPort":{"connectedPortElement":"","connectedPortIndex":0}},{"position":[35800,37150],"isConnectedToPort":false,"roundedRadius":0,"connectedPort":{"connectedPortElement":"","connectedPortIndex":0}}],"layer":"Lv0"},{"id":"Channel-36","channelWidth":600,"channelHeight":1500,"channelPoints":[{"position":[35500,38950],"isConnectedToPort":false,"roundedRadius":0,"connectedPort":{"connectedPortElement":"","connectedPortIndex":0}},{"position":[35850,38950],"isConnectedToPort":false,"roundedRadius":0,"connectedPort":{"connectedPortElement":"","connectedPortIndex":0}},{"position":[47150,38950],"isConnectedToPort":false,"roundedRadius":0,"connectedPort":{"connectedPortElement":"","connectedPortIndex":0}},{"position":[47150,42000],"isConnectedToPort":false,"roundedRadius":0,"connectedPort":{"connectedPortElement":"","connectedPortIndex":0}},{"position":[37140.452380952425,42000],"isConnectedToPort":false,"roundedRadius":0,"connectedPort":{"connectedPortElement":"","connectedPortIndex":0}}],"layer":"Lv0"},{"id":"Channel-37","channelWidth":600,"channelHeight":300,"channelPoints":[{"position":[35700,34750],"isConnectedToPort":false,"roundedRadius":0,"connectedPort":{"connectedPortElement":"","connectedPortIndex":0}},{"position":[35500,34750],"isConnectedToPort":false,"roundedRadius":0,"connectedPort":{"connectedPortElement":"","connectedPortIndex":0}}],"layer":"Lv0"},{"id":"Channel-38","channelWidth":200,"channelHeight":150,"channelPoints":[{"position":[49050,6400],"isConnectedToPort":true,"roundedRadius":0,"connectedPort":{"connectedPortElement":"Chamber-10","connectedPortIndex":0}},{"position":[46100,6400],"isConnectedToPort":false,"roundedRadius":0,"connectedPort":{"connectedPortElement":"","connectedPortIndex":0}},{"position":[46100,9250],"isConnectedToPort":true,"roundedRadius":0,"connectedPort":{"connectedPortElement":"TransitionWidth-3","connectedPortIndex":1}}],"layer":"Lv0"},{"id":"Channel-39","channelWidth":400,"channelHeight":1500,"channelPoints":[{"position":[34900,33550],"isConnectedToPort":true,"roundedRadius":0,"connectedPort":{"connectedPortElement":"Chamber-9","connectedPortIndex":2}},{"position":[34900,15350],"isConnectedToPort":true,"roundedRadius":0,"connectedPort":{"connectedPortElement":"Chamber-11","connectedPortIndex":3}}],"layer":"Lv0"},{"id":"Channel-40","channelWidth":600,"channelHeight":1500,"channelPoints":[{"position":[33300,13650],"isConnectedToPort":false,"roundedRadius":0,"connectedPort":{"connectedPortElement":"","connectedPortIndex":0}},{"position":[34300,13650],"isConnectedToPort":true,"roundedRadius":0,"connectedPort":{"connectedPortElement":"Chamber-11","connectedPortIndex":0}}],"layer":"Lv0"},{"id":"Channel-41","channelWidth":700,"channelHeight":1500,"channelPoints":[{"position":[32950,20400],"isConnectedToPort":true,"roundedRadius":0,"connectedPort":{"connectedPortElement":"DelayChannel-10","connectedPortIndex":1}},{"position":[32950,10850],"isConnectedToPort":false,"roundedRadius":0,"connectedPort":{"connectedPortElement":"","connectedPortIndex":0}}],"layer":"Lv0"},{"id":"Channel-42","channelWidth":200,"channelHeight":150,"channelPoints":[{"position":[35900,6400],"isConnectedToPort":false,"roundedRadius":0,"connectedPort":{"connectedPortElement":"","connectedPortIndex":0}},{"position":[32950,6400],"isConnectedToPort":false,"roundedRadius":0,"connectedPort":{"connectedPortElement":"","connectedPortIndex":0}},{"position":[32950,9250],"isConnectedToPort":false,"roundedRadius":0,"connectedPort":{"connectedPortElement":"","connectedPortIndex":0}}],"layer":"Lv0"},{"id":"Channel-43","channelWidth":700,"channelHeight":1500,"channelPoints":[{"position":[30150,20400],"isConnectedToPort":true,"roundedRadius":0,"connectedPort":{"connectedPortElement":"DelayChannel-10","connectedPortIndex":0}},{"position":[30150,27700],"isConnectedToPort":false,"roundedRadius":400,"connectedPort":{"connectedPortElement":"","connectedPortIndex":0}},{"position":[32950,27700],"isConnectedToPort":false,"roundedRadius":400,"connectedPort":{"connectedPortElement":"","connectedPortIndex":0}},{"position":[32950,36450],"isConnectedToPort":false,"roundedRadius":400,"connectedPort":{"connectedPortElement":"","connectedPortIndex":0}},{"position":[29300,36450],"isConnectedToPort":false,"roundedRadius":0,"connectedPort":{"connectedPortElement":"","connectedPortIndex":0}}],"layer":"Lv0"},{"id":"Channel-45","channelWidth":200,"channelHeight":150,"channelPoints":[{"position":[31000,33550],"isConnectedToPort":false,"roundedRadius":0,"connectedPort":{"connectedPortElement":"","connectedPortIndex":0}},{"position":[31000,34950],"isConnectedToPort":false,"roundedRadius":0,"connectedPort":{"connectedPortElement":"","connectedPortIndex":0}},{"position":[30550,34950],"isConnectedToPort":false,"roundedRadius":0,"connectedPort":{"connectedPortElement":"","connectedPortIndex":0}},{"position":[30550,36450],"isConnectedToPort":false,"roundedRadius":0,"connectedPort":{"connectedPortElement":"","connectedPortIndex":0}},{"position":[29500,36450],"isConnectedToPort":false,"roundedRadius":0,"connectedPort":{"connectedPortElement":"","connectedPortIndex":0}},{"position":[29516.44300144309,38950],"isConnectedToPort":false,"roundedRadius":0,"connectedPort":{"connectedPortElement":"","connectedPortIndex":0}}],"layer":"Lv0"},{"id":"Channel-46","channelWidth":700,"channelHeight":300,"channelPoints":[{"position":[29320.40692640692,36450],"isConnectedToPort":false,"roundedRadius":0,"connectedPort":{"connectedPortElement":"","connectedPortIndex":0}},{"position":[28500,36450],"isConnectedToPort":false,"roundedRadius":0,"connectedPort":{"connectedPortElement":"","connectedPortIndex":0}}],"layer":"Lv0"},{"id":"Channel-47","channelWidth":600,"channelHeight":1500,"channelPoints":[{"position":[27900,10150],"isConnectedToPort":false,"roundedRadius":0,"connectedPort":{"connectedPortElement":"","connectedPortIndex":0}},{"position":[27900,35250],"isConnectedToPort":false,"roundedRadius":0,"connectedPort":{"connectedPortElement":"","connectedPortIndex":0}}],"layer":"Lv0"},{"id":"Channel-48","channelWidth":600,"channelHeight":1500,"channelPoints":[{"position":[26300,22650],"isConnectedToPort":false,"roundedRadius":0,"connectedPort":{"connectedPortElement":"","connectedPortIndex":0}},{"position":[26300,8150],"isConnectedToPort":false,"roundedRadius":0,"connectedPort":{"connectedPortElement":"","connectedPortIndex":0}}],"layer":"Lv0"},{"id":"Channel-49","channelWidth":600,"channelHeight":1500,"channelPoints":[{"position":[27300,8450],"isConnectedToPort":false,"roundedRadius":0,"connectedPort":{"connectedPortElement":"","connectedPortIndex":0}},{"position":[26300,8450],"isConnectedToPort":false,"roundedRadius":0,"connectedPort":{"connectedPortElement":"","connectedPortIndex":0}}],"layer":"Lv0"},{"id":"Channel-50","channelWidth":200,"channelHeight":150,"channelPoints":[{"position":[26300,3950],"isConnectedToPort":false,"roundedRadius":0,"connectedPort":{"connectedPortElement":"","connectedPortIndex":0}},{"position":[26300,6550],"isConnectedToPort":false,"roundedRadius":0,"connectedPort":{"connectedPortElement":"","connectedPortIndex":0}}],"layer":"Lv0"},{"id":"Channel-51","channelWidth":600,"channelHeight":1500,"channelPoints":[{"position":[24300,22650],"isConnectedToPort":false,"roundedRadius":0,"connectedPort":{"connectedPortElement":"","connectedPortIndex":0}},{"position":[24300,34750],"isConnectedToPort":false,"roundedRadius":400,"connectedPort":{"connectedPortElement":"","connectedPortIndex":0}},{"position":[22550,34750],"isConnectedToPort":false,"roundedRadius":0,"connectedPort":{"connectedPortElement":"","connectedPortIndex":0}}],"layer":"Lv0"},{"id":"Channel-62","channelWidth":200,"channelHeight":150,"channelPoints":[{"position":[22650,34550],"isConnectedToPort":false,"roundedRadius":0,"connectedPort":{"connectedPortElement":"","connectedPortIndex":0}},{"position":[22650,37150],"isConnectedToPort":false,"roundedRadius":0,"connectedPort":{"connectedPortElement":"","connectedPortIndex":0}}],"layer":"Lv0"},{"id":"Channel-63","channelWidth":600,"channelHeight":1500,"channelPoints":[{"position":[22350,38950],"isConnectedToPort":false,"roundedRadius":0,"connectedPort":{"connectedPortElement":"","connectedPortIndex":0}},{"position":[22700,38950],"isConnectedToPort":false,"roundedRadius":0,"connectedPort":{"connectedPortElement":"","connectedPortIndex":0}},{"position":[34000,38950],"isConnectedToPort":false,"roundedRadius":0,"connectedPort":{"connectedPortElement":"","connectedPortIndex":0}},{"position":[34000,42000],"isConnectedToPort":false,"roundedRadius":0,"connectedPort":{"connectedPortElement":"","connectedPortIndex":0}},{"position":[24000,42000],"isConnectedToPort":false,"roundedRadius":0,"connectedPort":{"connectedPortElement":"","connectedPortIndex":0}}],"layer":"Lv0"},{"id":"Channel-64","channelWidth":600,"channelHeight":300,"channelPoints":[{"position":[22550,34750],"isConnectedToPort":false,"roundedRadius":0,"connectedPort":{"connectedPortElement":"","connectedPortIndex":0}},{"position":[22350,34750],"isConnectedToPort":false,"roundedRadius":0,"connectedPort":{"connectedPortElement":"","connectedPortIndex":0}}],"layer":"Lv0"},{"id":"Channel-65","channelWidth":400,"channelHeight":1500,"channelPoints":[{"position":[21750,33550],"isConnectedToPort":false,"roundedRadius":0,"connectedPort":{"connectedPortElement":"","connectedPortIndex":0}},{"position":[21750,15350],"isConnectedToPort":false,"roundedRadius":0,"connectedPort":{"connectedPortElement":"","connectedPortIndex":0}}],"layer":"Lv0"},{"id":"Channel-66","channelWidth":600,"channelHeight":1500,"channelPoints":[{"position":[21150,13650],"isConnectedToPort":false,"roundedRadius":0,"connectedPort":{"connectedPortElement":"","connectedPortIndex":0}},{"position":[19800,13659.075757575745],"isConnectedToPort":false,"roundedRadius":0,"connectedPort":{"connectedPortElement":"","connectedPortIndex":0}}],"layer":"Lv0"},{"id":"Channel-67","channelWidth":700,"channelHeight":1500,"channelPoints":[{"position":[19800,19900],"isConnectedToPort":true,"roundedRadius":0,"connectedPort":{"connectedPortElement":"DelayChannel-15","connectedPortIndex":1}},{"position":[19800,10850],"isConnectedToPort":false,"roundedRadius":0,"connectedPort":{"connectedPortElement":"","connectedPortIndex":0}}],"layer":"Lv0"},{"id":"Channel-68","channelWidth":200,"channelHeight":150,"channelPoints":[{"position":[22750,6400],"isConnectedToPort":false,"roundedRadius":0,"connectedPort":{"connectedPortElement":"","connectedPortIndex":0}},{"position":[19800,6400],"isConnectedToPort":false,"roundedRadius":0,"connectedPort":{"connectedPortElement":"","connectedPortIndex":0}},{"position":[19800,9250],"isConnectedToPort":false,"roundedRadius":0,"connectedPort":{"connectedPortElement":"","connectedPortIndex":0}}],"layer":"Lv0"},{"id":"Channel-69","channelWidth":700,"channelHeight":1500,"channelPoints":[{"position":[17000,19900],"isConnectedToPort":true,"roundedRadius":0,"connectedPort":{"connectedPortElement":"DelayChannel-15","connectedPortIndex":0}},{"position":[17000,27700],"isConnectedToPort":false,"roundedRadius":400,"connectedPort":{"connectedPortElement":"","connectedPortIndex":0}},{"position":[19800,27700],"isConnectedToPort":false,"roundedRadius":400,"connectedPort":{"connectedPortElement":"","connectedPortIndex":0}},{"position":[19800,36450],"isConnectedToPort":false,"roundedRadius":400,"connectedPort":{"connectedPortElement":"","connectedPortIndex":0}},{"position":[16150,36450],"isConnectedToPort":false,"roundedRadius":0,"connectedPort":{"connectedPortElement":"","connectedPortIndex":0}}],"layer":"Lv0"},{"id":"Channel-70","channelWidth":200,"channelHeight":150,"channelPoints":[{"position":[17850,33550],"isConnectedToPort":false,"roundedRadius":0,"connectedPort":{"connectedPortElement":"","connectedPortIndex":0}},{"position":[17850,34950],"isConnectedToPort":false,"roundedRadius":0,"connectedPort":{"connectedPortElement":"","connectedPortIndex":0}},{"position":[17400,34950],"isConnectedToPort":false,"roundedRadius":0,"connectedPort":{"connectedPortElement":"","connectedPortIndex":0}},{"position":[17400,36450],"isConnectedToPort":false,"roundedRadius":0,"connectedPort":{"connectedPortElement":"","connectedPortIndex":0}},{"position":[16350,36450],"isConnectedToPort":false,"roundedRadius":0,"connectedPort":{"connectedPortElement":"","connectedPortIndex":0}},{"position":[16366.44300144309,38950],"isConnectedToPort":false,"roundedRadius":0,"connectedPort":{"connectedPortElement":"","connectedPortIndex":0}}],"layer":"Lv0"},{"id":"Channel-71","channelWidth":700,"channelHeight":300,"channelPoints":[{"position":[16170.406926406919,36450],"isConnectedToPort":false,"roundedRadius":0,"connectedPort":{"connectedPortElement":"","connectedPortIndex":0}},{"position":[15350,36450],"isConnectedToPort":false,"roundedRadius":0,"connectedPort":{"connectedPortElement":"","connectedPortIndex":0}}],"layer":"Lv0"},{"id":"Channel-72","channelWidth":600,"channelHeight":1500,"channelPoints":[{"position":[14750,10150],"isConnectedToPort":false,"roundedRadius":0,"connectedPort":{"connectedPortElement":"","connectedPortIndex":0}},{"position":[14750,35250],"isConnectedToPort":false,"roundedRadius":0,"connectedPort":{"connectedPortElement":"","connectedPortIndex":0}}],"layer":"Lv0"},{"id":"Channel-73","channelWidth":600,"channelHeight":1500,"channelPoints":[{"position":[14150,8450],"isConnectedToPort":false,"roundedRadius":0,"connectedPort":{"connectedPortElement":"","connectedPortIndex":0}},{"position":[13150,8450],"isConnectedToPort":false,"roundedRadius":0,"connectedPort":{"connectedPortElement":"","connectedPortIndex":0}}],"layer":"Lv0"},{"id":"Channel-56","channelWidth":200,"channelHeight":150,"channelPoints":[{"position":[13200,3950],"isConnectedToPort":false,"roundedRadius":0,"connectedPort":{"connectedPortElement":"","connectedPortIndex":0}},{"position":[13200,6550],"isConnectedToPort":false,"roundedRadius":0,"connectedPort":{"connectedPortElement":"","connectedPortIndex":0}}],"layer":"Lv0"},{"id":"Channel-57","channelWidth":600,"channelHeight":1500,"channelPoints":[{"position":[13200,21300],"isConnectedToPort":true,"roundedRadius":0,"connectedPort":{"connectedPortElement":"DelayChannel-6","connectedPortIndex":1}},{"position":[13200,8150],"isConnectedToPort":false,"roundedRadius":0,"connectedPort":{"connectedPortElement":"","connectedPortIndex":0}}],"layer":"Lv0"},{"id":"Channel-58","channelWidth":200,"channelHeight":150,"channelPoints":[{"position":[9200,34450],"isConnectedToPort":false,"roundedRadius":0,"connectedPort":{"connectedPortElement":"","connectedPortIndex":0}},{"position":[9200,37050],"isConnectedToPort":false,"roundedRadius":0,"connectedPort":{"connectedPortElement":"","connectedPortIndex":0}}],"layer":"Lv0"},{"id":"Channel-59","channelWidth":600,"channelHeight":1500,"channelPoints":[{"position":[9200,21300],"isConnectedToPort":true,"roundedRadius":0,"connectedPort":{"connectedPortElement":"DelayChannel-6","connectedPortIndex":0}},{"position":[9200,34450],"isConnectedToPort":false,"roundedRadius":0,"connectedPort":{"connectedPortElement":"","connectedPortIndex":0}}],"layer":"Lv0"},{"id":"Channel-61","channelWidth":600,"channelHeight":1500,"channelPoints":[{"position":[8900,38950],"isConnectedToPort":false,"roundedRadius":0,"connectedPort":{"connectedPortElement":"","connectedPortIndex":0}},{"position":[9250,38950],"isConnectedToPort":false,"roundedRadius":0,"connectedPort":{"connectedPortElement":"","connectedPortIndex":0}},{"position":[20550,38950],"isConnectedToPort":false,"roundedRadius":0,"connectedPort":{"connectedPortElement":"","connectedPortIndex":0}},{"position":[20550,42000],"isConnectedToPort":false,"roundedRadius":0,"connectedPort":{"connectedPortElement":"","connectedPortIndex":0}},{"position":[10540.400432900471,42000],"isConnectedToPort":false,"roundedRadius":0,"connectedPort":{"connectedPortElement":"","connectedPortIndex":0}}],"layer":"Lv0"},{"id":"Channel-74","channelWidth":500,"channelHeight":700,"channelPoints":[{"position":[73200,36500],"isConnectedToPort":true,"roundedRadius":0,"connectedPort":{"connectedPortElement":"TransitionWidth-13","connectedPortIndex":1}},{"position":[74000,36500],"isConnectedToPort":false,"roundedRadius":0,"connectedPort":{"connectedPortElement":"","connectedPortIndex":0}}],"layer":"Lv0"},{"id":"Channel-75","channelWidth":200,"channelHeight":150,"channelPoints":[{"position":[54350,40500],"isConnectedToPort":true,"roundedRadius":0,"connectedPort":{"connectedPortElement":"Chamber-16","connectedPortIndex":0}},{"position":[52800,40500],"isConnectedToPort":false,"roundedRadius":0,"connectedPort":{"connectedPortElement":"","connectedPortIndex":0}},{"position":[52800,42000],"isConnectedToPort":false,"roundedRadius":0,"connectedPort":{"connectedPortElement":"","connectedPortIndex":0}},{"position":[54350,42000],"isConnectedToPort":false,"roundedRadius":0,"connectedPort":{"connectedPortElement":"","connectedPortIndex":0}}],"layer":"Lv0"},{"id":"Channel-76","channelWidth":200,"channelHeight":150,"channelPoints":[{"position":[56300,41000],"isConnectedToPort":false,"roundedRadius":0,"connectedPort":{"connectedPortElement":"","connectedPortIndex":0}},{"position":[56300,41700],"isConnectedToPort":false,"roundedRadius":0,"connectedPort":{"connectedPortElement":"","connectedPortIndex":0}}],"layer":"Lv0"},{"id":"Channel-77","channelWidth":200,"channelHeight":150,"channelPoints":[{"position":[39100,41000],"isConnectedToPort":false,"roundedRadius":0,"connectedPort":{"connectedPortElement":"","connectedPortIndex":0}},{"position":[39100,41700],"isConnectedToPort":false,"roundedRadius":0,"connectedPort":{"connectedPortElement":"","connectedPortIndex":0}}],"layer":"Lv0"},{"id":"Channel-78","channelWidth":200,"channelHeight":150,"channelPoints":[{"position":[37150,40500],"isConnectedToPort":false,"roundedRadius":0,"connectedPort":{"connectedPortElement":"","connectedPortIndex":0}},{"position":[35600,40500],"isConnectedToPort":false,"roundedRadius":0,"connectedPort":{"connectedPortElement":"","connectedPortIndex":0}},{"position":[35600,42000],"isConnectedToPort":false,"roundedRadius":0,"connectedPort":{"connectedPortElement":"","connectedPortIndex":0}},{"position":[37150,42000],"isConnectedToPort":false,"roundedRadius":0,"connectedPort":{"connectedPortElement":"","connectedPortIndex":0}}],"layer":"Lv0"},{"id":"Channel-79","channelWidth":200,"channelHeight":150,"channelPoints":[{"position":[25950,41000],"isConnectedToPort":false,"roundedRadius":0,"connectedPort":{"connectedPortElement":"","connectedPortIndex":0}},{"position":[25950,41700],"isConnectedToPort":false,"roundedRadius":0,"connectedPort":{"connectedPortElement":"","connectedPortIndex":0}}],"layer":"Lv0"},{"id":"Channel-80","channelWidth":200,"channelHeight":150,"channelPoints":[{"position":[24000,40500],"isConnectedToPort":false,"roundedRadius":0,"connectedPort":{"connectedPortElement":"","connectedPortIndex":0}},{"position":[22450,40500],"isConnectedToPort":false,"roundedRadius":0,"connectedPort":{"connectedPortElement":"","connectedPortIndex":0}},{"position":[22450,42000],"isConnectedToPort":false,"roundedRadius":0,"connectedPort":{"connectedPortElement":"","connectedPortIndex":0}},{"position":[24000,42000],"isConnectedToPort":false,"roundedRadius":0,"connectedPort":{"connectedPortElement":"","connectedPortIndex":0}}],"layer":"Lv0"},{"id":"Channel-81","channelWidth":200,"channelHeight":150,"channelPoints":[{"position":[12500,41000],"isConnectedToPort":false,"roundedRadius":0,"connectedPort":{"connectedPortElement":"","connectedPortIndex":0}},{"position":[12500,41700],"isConnectedToPort":false,"roundedRadius":0,"connectedPort":{"connectedPortElement":"","connectedPortIndex":0}}],"layer":"Lv0"},{"id":"Channel-82","channelWidth":200,"channelHeight":150,"channelPoints":[{"position":[10550,40500],"isConnectedToPort":false,"roundedRadius":0,"connectedPort":{"connectedPortElement":"","connectedPortIndex":0}},{"position":[9000,40500],"isConnectedToPort":false,"roundedRadius":0,"connectedPort":{"connectedPortElement":"","connectedPortIndex":0}},{"position":[9000,42000],"isConnectedToPort":false,"roundedRadius":0,"connectedPort":{"connectedPortElement":"","connectedPortIndex":0}},{"position":[10550,42000],"isConnectedToPort":false,"roundedRadius":0,"connectedPort":{"connectedPortElement":"","connectedPortIndex":0}}],"layer":"Lv0"},{"id":"Channel-83","channelWidth":600,"channelHeight":150,"channelPoints":[{"position":[71900,3550],"isConnectedToPort":true,"roundedRadius":0,"connectedPort":{"connectedPortElement":"Chamber-27","connectedPortIndex":1}},{"position":[74000,3550],"isConnectedToPort":false,"roundedRadius":0,"connectedPort":{"connectedPortElement":"","connectedPortIndex":0}}],"layer":"Lv0"},{"id":"Channel-84","channelWidth":600,"channelHeight":150,"channelPoints":[{"position":[7800,6950],"isConnectedToPort":false,"roundedRadius":0,"connectedPort":{"connectedPortElement":"TransitionWidth-8","connectedPortIndex":0}},{"position":[7800,43500],"isConnectedToPort":false,"roundedRadius":0,"connectedPort":{"connectedPortElement":"","connectedPortIndex":0}},{"position":[71917.13780663785,43500],"isConnectedToPort":false,"roundedRadius":0,"connectedPort":{"connectedPortElement":"","connectedPortIndex":0}}],"layer":"Lv0"},{"id":"Channel-85","channelWidth":200,"channelHeight":150,"channelPoints":[{"position":[7800,3950],"isConnectedToPort":false,"roundedRadius":0,"connectedPort":{"connectedPortElement":"","connectedPortIndex":0}},{"position":[7800,6550],"isConnectedToPort":true,"roundedRadius":0,"connectedPort":{"connectedPortElement":"TransitionWidth-8","connectedPortIndex":1}}],"layer":"Lv0"},{"id":"Channel-86","channelWidth":600,"channelHeight":150,"channelPoints":[{"position":[71900,43500],"isConnectedToPort":false,"roundedRadius":0,"connectedPort":{"connectedPortElement":"","connectedPortIndex":0}},{"position":[74000,43500],"isConnectedToPort":false,"roundedRadius":0,"connectedPort":{"connectedPortElement":"","connectedPortIndex":0}}],"layer":"Lv0"},{"id":"Channel-87","channelWidth":200,"channelHeight":150,"channelPoints":[{"position":[15500,42300],"isConnectedToPort":false,"roundedRadius":0,"connectedPort":{"connectedPortElement":"","connectedPortIndex":0}},{"position":[15500,43200],"isConnectedToPort":false,"roundedRadius":0,"connectedPort":{"connectedPortElement":"","connectedPortIndex":0}}],"layer":"Lv0"},{"id":"Channel-88","channelWidth":200,"channelHeight":150,"channelPoints":[{"position":[28800,42300],"isConnectedToPort":false,"roundedRadius":0,"connectedPort":{"connectedPortElement":"","connectedPortIndex":0}},{"position":[28800,43200],"isConnectedToPort":false,"roundedRadius":0,"connectedPort":{"connectedPortElement":"","connectedPortIndex":0}}],"layer":"Lv0"},{"id":"Channel-89","channelWidth":200,"channelHeight":150,"channelPoints":[{"position":[42000,42300],"isConnectedToPort":false,"roundedRadius":0,"connectedPort":{"connectedPortElement":"","connectedPortIndex":0}},{"position":[42000,43200],"isConnectedToPort":false,"roundedRadius":0,"connectedPort":{"connectedPortElement":"","connectedPortIndex":0}}],"layer":"Lv0"},{"id":"Channel-90","channelWidth":200,"channelHeight":150,"channelPoints":[{"position":[59000,42300],"isConnectedToPort":false,"roundedRadius":0,"connectedPort":{"connectedPortElement":"","connectedPortIndex":0}},{"position":[59000,43200],"isConnectedToPort":false,"roundedRadius":0,"connectedPort":{"connectedPortElement":"","connectedPortIndex":0}}],"layer":"Lv0"}],"bridges":[],"levelConnections":[]}}
