# Supplementary material for: Open-source interactive design platform for 3D-printed microfluidic devices
Source: Commun Eng. 2024 May 18;3:71. doi: 10.1038/s44172-024-00217-0 (PMC11102439; doi:10.1038/s44172-024-00217-0)
Supplement: Supplementary file 4 — Supplementary Data 1 [file 44172_2024_217_MOESM4_ESM.zip › Droplet.json]

{"title":"my_new_design","layers":[{"height":200,"label":"Lv0","id":"Lv0","contentIds":["DelayChannel-1","DelayChannel-2","DelayChannel-3","Droplet-1","Channel-1","Channel-3","Channel-4","Channel-5","Channel-6","Channel-7","Channel-8","Inlet/Outlet-1","Inlet/Outlet-2","Inlet/Outlet-3"]}],"chipProperties":[30000,20000,4000,400,400,600,1,200],"content":{"modules":[{"id":"DelayChannel-1","position":[5500,3500],"rotation":0,"properties":{"width":4000,"channelWidth":400,"channelDist":800,"turningsNum":10,"turningRadius":400,"portLength":500,"height":400},"moduleIdx":2,"layer":"Lv0"},{"id":"DelayChannel-2","position":[5500,16500],"rotation":0,"properties":{"width":4000,"channelWidth":400,"channelDist":800,"turningsNum":10,"turningRadius":400,"portLength":500,"height":400},"moduleIdx":2,"layer":"Lv0"},{"id":"DelayChannel-3","position":[14000,10000],"rotation":0,"properties":{"width":4000,"channelWidth":400,"channelDist":800,"turningsNum":4,"turningRadius":400,"portLength":500,"height":400},"moduleIdx":2,"layer":"Lv0"},{"id":"Droplet-1","position":[19500,10000],"rotation":0,"properties":{"disperseW":400,"continuousW":400,"dropletW":200,"dropletL":360,"connectionL":1200,"height":400},"moduleIdx":4,"layer":"Lv0"}],"polygons":[],"circles":[],"inOutlets":[{"id":"Inlet/Outlet-1","position":[2500,10000],"properties":{"r1":200,"r2":400,"h":200},"channelType":0,"layer":"Lv0"},{"id":"Inlet/Outlet-2","position":[27500,10000],"properties":{"r1":200,"r2":400,"h":200},"channelType":0,"layer":"Lv0"},{"id":"Inlet/Outlet-3","position":[11500,10000],"properties":{"r1":200,"r2":400,"h":200},"channelType":0,"layer":"Lv0"}],"channels":[{"id":"Channel-1","channelWidth":400,"channelHeight":400,"channelPoints":[{"position":[5500,3500],"isConnectedToPort":true,"roundedRadius":0,"connectedPort":{"connectedPortElement":"DelayChannel-1","connectedPortIndex":0}},{"position":[4000,3500],"isConnectedToPort":false,"roundedRadius":0,"connectedPort":{"connectedPortElement":"","connectedPortIndex":0}},{"position":[4000,16500],"isConnectedToPort":false,"roundedRadius":0,"connectedPort":{"connectedPortElement":"","connectedPortIndex":0}},{"position":[5500,16500],"isConnectedToPort":true,"roundedRadius":0,"connectedPort":{"connectedPortElement":"DelayChannel-2","connectedPortIndex":0}}],"layer":"Lv0"},{"id":"Channel-3","channelWidth":400,"channelHeight":400,"channelPoints":[{"position":[14500,3500],"isConnectedToPort":true,"roundedRadius":0,"connectedPort":{"connectedPortElement":"DelayChannel-1","connectedPortIndex":1}},{"position":[20700,3500],"isConnectedToPort":false,"roundedRadius":0,"connectedPort":{"connectedPortElement":"","connectedPortIndex":0}},{"position":[20700,8800],"isConnectedToPort":true,"roundedRadius":0,"connectedPort":{"connectedPortElement":"Droplet-1","connectedPortIndex":1}}],"layer":"Lv0"},{"id":"Channel-4","channelWidth":400,"channelHeight":400,"channelPoints":[{"position":[20700,11200],"isConnectedToPort":true,"roundedRadius":0,"connectedPort":{"connectedPortElement":"Droplet-1","connectedPortIndex":3}},{"position":[20700,16500],"isConnectedToPort":false,"roundedRadius":0,"connectedPort":{"connectedPortElement":"","connectedPortIndex":0}},{"position":[14500,16500],"isConnectedToPort":true,"roundedRadius":0,"connectedPort":{"connectedPortElement":"DelayChannel-2","connectedPortIndex":1}}],"layer":"Lv0"},{"id":"Channel-5","channelWidth":400,"channelHeight":400,"channelPoints":[{"position":[18200,10000],"isConnectedToPort":true,"roundedRadius":0,"connectedPort":{"connectedPortElement":"DelayChannel-3","connectedPortIndex":1}},{"position":[19500,10000],"isConnectedToPort":true,"roundedRadius":0,"connectedPort":{"connectedPortElement":"Droplet-1","connectedPortIndex":0}}],"layer":"Lv0"},{"id":"Channel-6","channelWidth":400,"channelHeight":400,"channelPoints":[{"position":[22260,10000],"isConnectedToPort":true,"roundedRadius":0,"connectedPort":{"connectedPortElement":"Droplet-1","connectedPortIndex":2}},{"position":[27500,10000],"isConnectedToPort":true,"roundedRadius":0,"connectedPort":{"connectedPortElement":"Inlet/Outlet-2","connectedPortIndex":0}}],"layer":"Lv0"},{"id":"Channel-7","channelWidth":400,"channelHeight":400,"channelPoints":[{"position":[4000,9978.000000000011],"isConnectedToPort":false,"roundedRadius":0,"connectedPort":{"connectedPortElement":"","connectedPortIndex":0}},{"position":[2500,10000],"isConnectedToPort":true,"roundedRadius":0,"connectedPort":{"connectedPortElement":"Inlet/Outlet-1","connectedPortIndex":0}}],"layer":"Lv0"},{"id":"Channel-8","channelWidth":400,"channelHeight":400,"channelPoints":[{"position":[14000,10000],"isConnectedToPort":true,"roundedRadius":0,"connectedPort":{"connectedPortElement":"DelayChannel-3","connectedPortIndex":0}},{"position":[11500,10000],"isConnectedToPort":true,"roundedRadius":0,"connectedPort":{"connectedPortElement":"Inlet/Outlet-3","connectedPortIndex":0}}],"layer":"Lv0"}],"bridges":[],"levelConnections":[]}}
