# Supplementary material for: Open-source interactive design platform for 3D-printed microfluidic devices
Source: Commun Eng. 2024 May 18;3:71. doi: 10.1038/s44172-024-00217-0 (PMC11102439; doi:10.1038/s44172-024-00217-0)
Supplement: Supplementary file 4 — Supplementary Data 1 [file 44172_2024_217_MOESM4_ESM.zip › Geno_Miniaturized.json]

{"title":"Geno_Miniaturized","layers":[{"height":0,"label":"Lv0","id":"Lv0","contentIds":["Chamber-1","Chamber-2","Chamber-3","channel-1","channel-2","channel-3","channel-4","channel-5","channel-6","inlet/outlet-1","inlet/outlet-2","inlet/outlet-3","inlet/outlet-4","inlet/outlet-5","inlet/outlet-6","inlet/outlet-7","inlet/outlet-8","inlet/outlet-9","inlet/outlet-10","inlet/outlet-11","inlet/outlet-12"]},{"height":1100,"label":"Lv1","id":"Lv1","contentIds":["Chamber-7","Chamber-8","Chamber-9","channel-11","channel-13","channel-14","channel-15","channel-16","channel-17","inlet/outlet-13","inlet/outlet-14","inlet/outlet-15","inlet/outlet-16","inlet/outlet-17","inlet/outlet-18"]}],"chipProperties":[13000,23000,4000,800,400,600,1,200],"content":{"modules":[{"id":"Chamber-1","position":[1800,18300],"rotation":0,"properties":{"lengthX":1900,"lengthY":9400,"cornerRadius":0,"height":400},"moduleIdx":0,"layer":"Lv0"},{"id":"Chamber-2","position":[5600,18300],"rotation":0,"properties":{"lengthX":1900,"lengthY":9400,"cornerRadius":0,"height":400},"moduleIdx":0,"layer":"Lv0"},{"id":"Chamber-3","position":[9300,18300],"rotation":0,"properties":{"lengthX":1900,"lengthY":9400,"cornerRadius":0,"height":400},"moduleIdx":0,"layer":"Lv0"},{"id":"Chamber-7","position":[800,7000],"rotation":0,"properties":{"lengthX":2400,"lengthY":8000,"cornerRadius":950,"height":800},"moduleIdx":0,"layer":"Lv1"},{"id":"Chamber-8","position":[5350,7000],"rotation":0,"properties":{"lengthX":2400,"lengthY":8000,"cornerRadius":950,"height":800},"moduleIdx":0,"layer":"Lv1"},{"id":"Chamber-9","position":[9800,7000],"rotation":0,"properties":{"lengthX":2400,"lengthY":8000,"cornerRadius":950,"height":800},"moduleIdx":0,"layer":"Lv1"}],"polygons":[],"inOutlets":[{"id":"inlet/outlet-1","position":[2000,22300],"properties":{"r1":200,"r2":400,"h":200},"channelType":0,"layer":"Lv0"},{"id":"inlet/outlet-2","position":[3500,22300],"properties":{"r1":200,"r2":400,"h":200},"channelType":0,"layer":"Lv0"},{"id":"inlet/outlet-3","position":[5800,22300],"properties":{"r1":200,"r2":400,"h":200},"channelType":0,"layer":"Lv0"},{"id":"inlet/outlet-4","position":[7300,22300],"properties":{"r1":200,"r2":400,"h":200},"channelType":0,"layer":"Lv0"},{"id":"inlet/outlet-5","position":[9500,22300],"properties":{"r1":200,"r2":400,"h":200},"channelType":0,"layer":"Lv0"},{"id":"inlet/outlet-6","position":[11000,22300],"properties":{"r1":200,"r2":400,"h":200},"channelType":0,"layer":"Lv0"},{"id":"inlet/outlet-7","position":[11000,15100],"properties":{"r1":200,"r2":400,"h":200},"channelType":0,"layer":"Lv0"},{"id":"inlet/outlet-8","position":[9500,15100],"properties":{"r1":200,"r2":400,"h":200},"channelType":0,"layer":"Lv0"},{"id":"inlet/outlet-9","position":[7300,15100],"properties":{"r1":200,"r2":400,"h":200},"channelType":0,"layer":"Lv0"},{"id":"inlet/outlet-10","position":[5800,15100],"properties":{"r1":200,"r2":400,"h":200},"channelType":0,"layer":"Lv0"},{"id":"inlet/outlet-11","position":[3500,15100],"properties":{"r1":200,"r2":400,"h":200},"channelType":0,"layer":"Lv0"},{"id":"inlet/outlet-12","position":[2000,15100],"properties":{"r1":200,"r2":400,"h":200},"channelType":0,"layer":"Lv0"},{"id":"inlet/outlet-13","position":[2000,1500],"properties":{"r1":400,"r2":600,"h":200},"channelType":0,"layer":"Lv1"},{"id":"inlet/outlet-14","position":[11000,1500],"properties":{"r1":400,"r2":600,"h":200},"channelType":0,"layer":"Lv1"},{"id":"inlet/outlet-15","position":[6550,1500],"properties":{"r1":400,"r2":600,"h":200},"channelType":0,"layer":"Lv1"},{"id":"inlet/outlet-16","position":[2000,7000],"properties":{"r1":200,"r2":400,"h":200},"channelType":0,"layer":"Lv1"},{"id":"inlet/outlet-17","position":[6500,7000],"properties":{"r1":200,"r2":400,"h":200},"channelType":0,"layer":"Lv1"},{"id":"inlet/outlet-18","position":[11000,7000],"properties":{"r1":200,"r2":400,"h":200},"channelType":0,"layer":"Lv1"}],"channels":[{"id":"channel-1","channelWidth":400,"channelHeight":800,"channelPoints":[{"position":[2000,15100],"isConnectedToPort":true,"roundedRadius":0,"connectedPort":{"connectedPortElement":"","connectedPortIndex":0}},{"position":[2000,22300],"isConnectedToPort":true,"roundedRadius":0,"connectedPort":{"connectedPortElement":"","connectedPortIndex":0}}],"layer":"Lv0"},{"id":"channel-2","channelWidth":400,"channelHeight":800,"channelPoints":[{"position":[3500,15100],"isConnectedToPort":true,"roundedRadius":0,"connectedPort":{"connectedPortElement":"","connectedPortIndex":0}},{"position":[3500,22300],"isConnectedToPort":true,"roundedRadius":0,"connectedPort":{"connectedPortElement":"","connectedPortIndex":0}}],"layer":"Lv0"},{"id":"channel-3","channelWidth":400,"channelHeight":800,"channelPoints":[{"position":[7300,15100],"isConnectedToPort":true,"roundedRadius":0,"connectedPort":{"connectedPortElement":"","connectedPortIndex":0}},{"position":[7300,22300],"isConnectedToPort":true,"roundedRadius":0,"connectedPort":{"connectedPortElement":"","connectedPortIndex":0}}],"layer":"Lv0"},{"id":"channel-4","channelWidth":400,"channelHeight":800,"channelPoints":[{"position":[5800,15100],"isConnectedToPort":true,"roundedRadius":0,"connectedPort":{"connectedPortElement":"","connectedPortIndex":0}},{"position":[5800,22300],"isConnectedToPort":true,"roundedRadius":0,"connectedPort":{"connectedPortElement":"","connectedPortIndex":0}}],"layer":"Lv0"},{"id":"channel-5","channelWidth":400,"channelHeight":800,"channelPoints":[{"position":[11000,15100],"isConnectedToPort":true,"roundedRadius":0,"connectedPort":{"connectedPortElement":"","connectedPortIndex":0}},{"position":[11000,22300],"isConnectedToPort":true,"roundedRadius":0,"connectedPort":{"connectedPortElement":"","connectedPortIndex":0}}],"layer":"Lv0"},{"id":"channel-6","channelWidth":400,"channelHeight":800,"channelPoints":[{"position":[9500,15100],"isConnectedToPort":true,"roundedRadius":0,"connectedPort":{"connectedPortElement":"","connectedPortIndex":0}},{"position":[9500,22300],"isConnectedToPort":true,"roundedRadius":0,"connectedPort":{"connectedPortElement":"","connectedPortIndex":0}}],"layer":"Lv0"},{"id":"channel-11","channelWidth":800,"channelHeight":800,"channelPoints":[{"position":[6550,11000],"isConnectedToPort":true,"roundedRadius":0,"connectedPort":{"connectedPortElement":"","connectedPortIndex":0}},{"position":[6550,14000],"isConnectedToPort":true,"roundedRadius":0,"connectedPort":{"connectedPortElement":"","connectedPortIndex":0}}],"layer":"Lv1"},{"id":"channel-13","channelWidth":800,"channelHeight":800,"channelPoints":[{"position":[2000,11000],"isConnectedToPort":true,"roundedRadius":0,"connectedPort":{"connectedPortElement":"","connectedPortIndex":0}},{"position":[2000,12400],"isConnectedToPort":false,"roundedRadius":0,"connectedPort":{"connectedPortElement":"","connectedPortIndex":0}},{"position":[3000,14000],"isConnectedToPort":true,"roundedRadius":0,"connectedPort":{"connectedPortElement":"","connectedPortIndex":0}}],"layer":"Lv1"},{"id":"channel-14","channelWidth":800,"channelHeight":800,"channelPoints":[{"position":[11000,11000],"isConnectedToPort":true,"roundedRadius":0,"connectedPort":{"connectedPortElement":"","connectedPortIndex":0}},{"position":[11000,12400],"isConnectedToPort":false,"roundedRadius":0,"connectedPort":{"connectedPortElement":"","connectedPortIndex":0}},{"position":[10000,14000],"isConnectedToPort":true,"roundedRadius":0,"connectedPort":{"connectedPortElement":"","connectedPortIndex":0}}],"layer":"Lv1"},{"id":"channel-15","channelWidth":800,"channelHeight":800,"channelPoints":[{"position":[2000,3000],"isConnectedToPort":true,"roundedRadius":0,"connectedPort":{"connectedPortElement":"","connectedPortIndex":0}},{"position":[2000,1500],"isConnectedToPort":true,"roundedRadius":0,"connectedPort":{"connectedPortElement":"","connectedPortIndex":0}}],"layer":"Lv1"},{"id":"channel-16","channelWidth":800,"channelHeight":800,"channelPoints":[{"position":[6550,3000],"isConnectedToPort":true,"roundedRadius":0,"connectedPort":{"connectedPortElement":"","connectedPortIndex":0}},{"position":[6550,1500],"isConnectedToPort":true,"roundedRadius":0,"connectedPort":{"connectedPortElement":"","connectedPortIndex":0}}],"layer":"Lv1"},{"id":"channel-17","channelWidth":800,"channelHeight":800,"channelPoints":[{"position":[11000,3000],"isConnectedToPort":true,"roundedRadius":0,"connectedPort":{"connectedPortElement":"","connectedPortIndex":0}},{"position":[11000,1500],"isConnectedToPort":true,"roundedRadius":0,"connectedPort":{"connectedPortElement":"","connectedPortIndex":0}}],"layer":"Lv1"}],"bridges":[],"levelConnections":[{"id":"level connection-1","position":[3000,14000],"properties":{"r":400,"startLv":"Lv1","endLv":"Lv0"},"channelType":0},{"id":"level connection-2","position":[6550,14000],"properties":{"r":400,"startLv":"Lv1","endLv":"Lv0"},"channelType":0},{"id":"level connection-3","position":[10000,14000],"properties":{"r":400,"startLv":"Lv1","endLv":"Lv0"},"channelType":0}]}}
