# Supplementary material for: Open-source interactive design platform for 3D-printed microfluidic devices
Source: Commun Eng. 2024 May 18;3:71. doi: 10.1038/s44172-024-00217-0 (PMC11102439; doi:10.1038/s44172-024-00217-0)
Supplement: Supplementary file 4 — Supplementary Data 1 [file 44172_2024_217_MOESM4_ESM.zip › Pamicon.json]

{"title":"Pamicon","layers":[{"height":0,"label":"Lv0","id":"Lv0","contentIds":["Chamber-1","Chamber-2","Channel-1","Channel-2","Inlet/Outlet-1","Inlet/Outlet-2","Inlet/Outlet-3","Inlet/Outlet-4","Inlet/Outlet-5"]}],"chipProperties":[20000,15000,4000,400,400,600,1,200],"content":{"modules":[{"id":"Chamber-1","position":[2500,4500],"rotation":0,"properties":{"lengthX":5000,"lengthY":6000,"cornerRadius":400,"height":400},"moduleIdx":0,"layer":"Lv0"},{"id":"Chamber-2","position":[12500,4500],"rotation":0,"properties":{"lengthX":5000,"lengthY":6000,"cornerRadius":400,"height":400},"moduleIdx":0,"layer":"Lv0"}],"polygons":[],"circles":[],"inOutlets":[{"id":"Inlet/Outlet-1","position":[7100,1900],"properties":{"r1":200,"r2":400,"h":200},"channelType":0,"layer":"Lv0"},{"id":"Inlet/Outlet-2","position":[12900,1900],"properties":{"r1":200,"r2":400,"h":200},"channelType":0,"layer":"Lv0"},{"id":"Inlet/Outlet-3","position":[10000,1650],"properties":{"r1":200,"r2":400,"h":200},"channelType":0,"layer":"Lv0"},{"id":"Inlet/Outlet-4","position":[6250,13000],"properties":{"r1":200,"r2":400,"h":200},"channelType":0,"layer":"Lv0"},{"id":"Inlet/Outlet-5","position":[13750,13050],"properties":{"r1":200,"r2":400,"h":200},"channelType":0,"layer":"Lv0"}],"channels":[{"id":"Channel-1","channelWidth":400,"channelHeight":400,"channelPoints":[{"position":[2700,7000],"isConnectedToPort":false,"roundedRadius":0,"connectedPort":{"connectedPortElement":"","connectedPortIndex":0}},{"position":[2700,13000],"isConnectedToPort":false,"roundedRadius":800,"connectedPort":{"connectedPortElement":"","connectedPortIndex":0}},{"position":[17300,13050],"isConnectedToPort":false,"roundedRadius":800,"connectedPort":{"connectedPortElement":"","connectedPortIndex":0}},{"position":[17300,6900],"isConnectedToPort":false,"roundedRadius":0,"connectedPort":{"connectedPortElement":"","connectedPortIndex":0}}],"layer":"Lv0"},{"id":"Channel-2","channelWidth":400,"channelHeight":400,"channelPoints":[{"position":[10000,1650],"isConnectedToPort":true,"roundedRadius":0,"connectedPort":{"connectedPortElement":"Inlet/Outlet-3","connectedPortIndex":0}},{"position":[9999.011209683353,13024.996613731792],"isConnectedToPort":false,"roundedRadius":0,"connectedPort":{"connectedPortElement":"","connectedPortIndex":0}}],"layer":"Lv0"}],"bridges":[],"levelConnections":[]}}
