# Supplementary material for: Open-source interactive design platform for 3D-printed microfluidic devices
Source: Commun Eng. 2024 May 18;3:71. doi: 10.1038/s44172-024-00217-0 (PMC11102439; doi:10.1038/s44172-024-00217-0)
Supplement: Supplementary file 4 — Supplementary Data 1 [file 44172_2024_217_MOESM4_ESM.zip › Protein.json]

{"title":"Protein","layers":[{"height":0,"label":"Lv0","id":"Lv0","contentIds":["Chamber-17","channel-5","channel-7","inlet/outlet-40","inlet/outlet-41","inlet/outlet-42","inlet/outlet-43"]},{"height":1500,"label":"Lv1","id":"Lv1","contentIds":["DelayChannel-2","Chamber-9","Chamber-10","Chamber-11","Chamber-12","Chamber-13","Chamber-14","Chamber-15","Chamber-16","channel-3","inlet/outlet-23","inlet/outlet-24","inlet/outlet-25","inlet/outlet-26","inlet/outlet-27","inlet/outlet-28","inlet/outlet-29","inlet/outlet-30","inlet/outlet-31","inlet/outlet-32","inlet/outlet-33","inlet/outlet-34","inlet/outlet-35","inlet/outlet-36","inlet/outlet-37","inlet/outlet-38","channel-6","channel-10","inlet/outlet-44"]}],"chipProperties":[40000,30000,4000,1400,600,800,2,0],"content":{"modules":[{"id":"Chamber-17","position":[3050,17350],"rotation":0,"properties":{"lengthX":3000,"lengthY":14000,"cornerRadius":800,"height":600},"moduleIdx":0,"layer":"Lv0"},{"id":"DelayChannel-2","position":[8800,15000],"rotation":0,"properties":{"width":24000,"channelWidth":1400,"channelDist":3900,"turningsNum":7,"turningRadius":700,"portLength":0,"height":650},"moduleIdx":2,"layer":"Lv1"},{"id":"Chamber-9","position":[34950,15000],"rotation":0,"properties":{"lengthX":2500,"lengthY":20000,"cornerRadius":800,"height":650},"moduleIdx":0,"layer":"Lv1"},{"id":"Chamber-10","position":[7600,15000],"rotation":0,"properties":{"lengthX":2500,"lengthY":20000,"cornerRadius":800,"height":650},"moduleIdx":0,"layer":"Lv1"},{"id":"Chamber-11","position":[11550,15000],"rotation":0,"properties":{"lengthX":2500,"lengthY":20000,"cornerRadius":800,"height":650},"moduleIdx":0,"layer":"Lv1"},{"id":"Chamber-12","position":[15450,15000],"rotation":0,"properties":{"lengthX":2500,"lengthY":20000,"cornerRadius":800,"height":650},"moduleIdx":0,"layer":"Lv1"},{"id":"Chamber-13","position":[19350,15000],"rotation":0,"properties":{"lengthX":2500,"lengthY":20000,"cornerRadius":800,"height":650},"moduleIdx":0,"layer":"Lv1"},{"id":"Chamber-14","position":[23200,15050],"rotation":0,"properties":{"lengthX":2500,"lengthY":20000,"cornerRadius":800,"height":650},"moduleIdx":0,"layer":"Lv1"},{"id":"Chamber-15","position":[27150,15000],"rotation":0,"properties":{"lengthX":2500,"lengthY":20000,"cornerRadius":800,"height":650},"moduleIdx":0,"layer":"Lv1"},{"id":"Chamber-16","position":[31050,15000],"rotation":0,"properties":{"lengthX":2500,"lengthY":20000,"cornerRadius":800,"height":650},"moduleIdx":0,"layer":"Lv1"}],"polygons":[],"circles":[],"inOutlets":[{"id":"inlet/outlet-40","position":[3300,14150],"properties":{"r1":300,"r2":500,"h":200},"channelType":0,"layer":"Lv0"},{"id":"inlet/outlet-41","position":[5650,14150],"properties":{"r1":450,"r2":600,"h":200},"channelType":0,"layer":"Lv0"},{"id":"inlet/outlet-42","position":[3300,20600],"properties":{"r1":300,"r2":500,"h":200},"channelType":0,"layer":"Lv0"},{"id":"inlet/outlet-43","position":[5650,20650],"properties":{"r1":450,"r2":650,"h":200},"channelType":0,"layer":"Lv0"},{"id":"inlet/outlet-23","position":[36200,27400],"properties":{"r1":1300,"r2":1500,"h":200},"channelType":0,"layer":"Lv1"},{"id":"inlet/outlet-24","position":[36200,15000],"properties":{"r1":400,"r2":600,"h":200},"channelType":0,"layer":"Lv1"},{"id":"inlet/outlet-25","position":[8800,15000],"properties":{"r1":400,"r2":600,"h":200},"channelType":0,"layer":"Lv1"},{"id":"inlet/outlet-26","position":[12750,15000],"properties":{"r1":400,"r2":600,"h":200},"channelType":0,"layer":"Lv1"},{"id":"inlet/outlet-27","position":[16750,15000],"properties":{"r1":400,"r2":600,"h":200},"channelType":0,"layer":"Lv1"},{"id":"inlet/outlet-28","position":[20550,15000],"properties":{"r1":400,"r2":600,"h":200},"channelType":0,"layer":"Lv1"},{"id":"inlet/outlet-29","position":[24450,14950],"properties":{"r1":400,"r2":600,"h":200},"channelType":0,"layer":"Lv1"},{"id":"inlet/outlet-30","position":[28400,15000],"properties":{"r1":400,"r2":600,"h":200},"channelType":0,"layer":"Lv1"},{"id":"inlet/outlet-31","position":[32250,15000],"properties":{"r1":400,"r2":600,"h":200},"channelType":0,"layer":"Lv1"},{"id":"inlet/outlet-32","position":[10850,3050],"properties":{"r1":400,"r2":600,"h":200},"channelType":0,"layer":"Lv1"},{"id":"inlet/outlet-33","position":[18600,3000],"properties":{"r1":400,"r2":600,"h":200},"channelType":0,"layer":"Lv1"},{"id":"inlet/outlet-34","position":[26450,3000],"properties":{"r1":400,"r2":600,"h":200},"channelType":0,"layer":"Lv1"},{"id":"inlet/outlet-35","position":[34200,3000],"properties":{"r1":400,"r2":600,"h":200},"channelType":0,"layer":"Lv1"},{"id":"inlet/outlet-36","position":[14700,27000],"properties":{"r1":400,"r2":600,"h":200},"channelType":0,"layer":"Lv1"},{"id":"inlet/outlet-37","position":[22450,27000],"properties":{"r1":400,"r2":600,"h":200},"channelType":0,"layer":"Lv1"},{"id":"inlet/outlet-38","position":[30350,27000],"properties":{"r1":400,"r2":600,"h":200},"channelType":0,"layer":"Lv1"},{"id":"inlet/outlet-44","position":[6700,27000],"properties":{"r1":400,"r2":600,"h":200},"channelType":0,"layer":"Lv1"}],"channels":[{"id":"channel-5","channelWidth":400,"channelHeight":1000,"channelPoints":[{"position":[3300,14150],"isConnectedToPort":false,"roundedRadius":0,"connectedPort":{"connectedPortElement":"","connectedPortIndex":0}},{"position":[3300,20650],"isConnectedToPort":false,"roundedRadius":0,"connectedPort":{"connectedPortElement":"","connectedPortIndex":0}}],"layer":"Lv0"},{"id":"channel-7","channelWidth":800,"channelHeight":1000,"channelPoints":[{"position":[5650,14150],"isConnectedToPort":true,"roundedRadius":0,"connectedPort":{"connectedPortElement":"","connectedPortIndex":0}},{"position":[5650,20650],"isConnectedToPort":true,"roundedRadius":0,"connectedPort":{"connectedPortElement":"","connectedPortIndex":0}}],"layer":"Lv0"},{"id":"channel-3","channelWidth":1400,"channelHeight":650,"channelPoints":[{"position":[36200,25000],"isConnectedToPort":true,"roundedRadius":0,"connectedPort":{"connectedPortElement":"","connectedPortIndex":0}},{"position":[36200,27400],"isConnectedToPort":true,"roundedRadius":0,"connectedPort":{"connectedPortElement":"","connectedPortIndex":0}}],"layer":"Lv1"},{"id":"channel-6","channelWidth":1400,"channelHeight":650,"channelPoints":[{"position":[8850,25000],"isConnectedToPort":true,"roundedRadius":0,"connectedPort":{"connectedPortElement":"","connectedPortIndex":0}},{"position":[8850,27000],"isConnectedToPort":false,"roundedRadius":700,"connectedPort":{"connectedPortElement":"","connectedPortIndex":0}},{"position":[4500,27000],"isConnectedToPort":false,"roundedRadius":700,"connectedPort":{"connectedPortElement":"","connectedPortIndex":0}},{"position":[4500,23000],"isConnectedToPort":true,"roundedRadius":0,"connectedPort":{"connectedPortElement":"","connectedPortIndex":0}}],"layer":"Lv1"},{"id":"channel-10","channelWidth":1400,"channelHeight":650,"channelPoints":[{"position":[4550,11800],"isConnectedToPort":true,"roundedRadius":0,"connectedPort":{"connectedPortElement":"","connectedPortIndex":0}},{"position":[4550,0],"isConnectedToPort":false,"roundedRadius":0,"connectedPort":{"connectedPortElement":"","connectedPortIndex":0}}],"layer":"Lv1"}],"bridges":[],"levelConnections":[{"id":"level connection-3","position":[4500,23000],"properties":{"r":700,"startLv":"Lv0","endLv":"Lv1"},"channelType":0,"layer":""},{"id":"level connection-4","position":[4550,11800],"properties":{"r":700,"startLv":"Lv1","endLv":"Lv0"},"channelType":0,"layer":""}]}}
