# Supplementary material for: Open-source interactive design platform for 3D-printed microfluidic devices
Source: Commun Eng. 2024 May 18;3:71. doi: 10.1038/s44172-024-00217-0 (PMC11102439; doi:10.1038/s44172-024-00217-0)
Supplement: Supplementary file 4 — Supplementary Data 1 [file 44172_2024_217_MOESM4_ESM.zip › Protein_Miniaturized.json]

{"title":"Protein_Miniaturized","layers":[{"height":0,"label":"Lv0","id":"Lv0","contentIds":["Chamber-1","channel-4","channel-5","inlet/outlet-2","inlet/outlet-3","inlet/outlet-4","inlet/outlet-5"]},{"height":1000,"label":"Lv1","id":"Lv1","contentIds":["DelayChannel-2","Chamber-3","Chamber-4","Chamber-5","Chamber-6","Chamber-7","Chamber-8","Chamber-9","Chamber-10","channel-1","channel-2","inlet/outlet-1","channel-3","inlet/outlet-6","inlet/outlet-7","inlet/outlet-8","inlet/outlet-9","inlet/outlet-10","inlet/outlet-11","inlet/outlet-12","inlet/outlet-13","inlet/outlet-15","inlet/outlet-16","inlet/outlet-17","inlet/outlet-18","inlet/outlet-19","inlet/outlet-20","inlet/outlet-21","inlet/outlet-22"]}],"chipProperties":[20000,15000,4000,300,400,600,1,200],"content":{"modules":[{"id":"Chamber-1","position":[1400,8800],"rotation":0,"properties":{"lengthX":1250,"lengthY":5850,"cornerRadius":300,"height":400},"moduleIdx":0,"layer":"Lv0"},{"id":"DelayChannel-2","position":[4200,7500],"rotation":0,"properties":{"width":11300,"channelWidth":600,"channelDist":1900,"turningsNum":7,"turningRadius":600,"portLength":0,"height":400},"moduleIdx":2,"layer":"Lv1"},{"id":"Chamber-3","position":[7400,7500],"rotation":0,"properties":{"lengthX":1200,"lengthY":9950,"cornerRadius":350,"height":400},"moduleIdx":0,"layer":"Lv1"},{"id":"Chamber-4","position":[9300,7500],"rotation":0,"properties":{"lengthX":1200,"lengthY":9950,"cornerRadius":350,"height":400},"moduleIdx":0,"layer":"Lv1"},{"id":"Chamber-5","position":[11250,7500],"rotation":0,"properties":{"lengthX":1200,"lengthY":9950,"cornerRadius":350,"height":400},"moduleIdx":0,"layer":"Lv1"},{"id":"Chamber-6","position":[13100,7500],"rotation":0,"properties":{"lengthX":1200,"lengthY":9950,"cornerRadius":350,"height":400},"moduleIdx":0,"layer":"Lv1"},{"id":"Chamber-7","position":[5500,7500],"rotation":0,"properties":{"lengthX":1200,"lengthY":9950,"cornerRadius":350,"height":400},"moduleIdx":0,"layer":"Lv1"},{"id":"Chamber-8","position":[3600,7500],"rotation":0,"properties":{"lengthX":1200,"lengthY":9950,"cornerRadius":350,"height":400},"moduleIdx":0,"layer":"Lv1"},{"id":"Chamber-9","position":[15000,7500],"rotation":0,"properties":{"lengthX":1200,"lengthY":9950,"cornerRadius":350,"height":400},"moduleIdx":0,"layer":"Lv1"},{"id":"Chamber-10","position":[16900,7500],"rotation":0,"properties":{"lengthX":1200,"lengthY":9950,"cornerRadius":350,"height":400},"moduleIdx":0,"layer":"Lv1"}],"polygons":[],"circles":[],"inOutlets":[{"id":"inlet/outlet-2","position":[1550,7350],"properties":{"r1":150,"r2":350,"h":200},"channelType":0,"layer":"Lv0"},{"id":"inlet/outlet-3","position":[2450,7350],"properties":{"r1":200,"r2":400,"h":200},"channelType":0,"layer":"Lv0"},{"id":"inlet/outlet-4","position":[1550,10200],"properties":{"r1":150,"r2":350,"h":200},"channelType":0,"layer":"Lv0"},{"id":"inlet/outlet-5","position":[2450,10200],"properties":{"r1":200,"r2":400,"h":200},"channelType":0,"layer":"Lv0"},{"id":"inlet/outlet-1","position":[17500,13500],"properties":{"r1":300,"r2":500,"h":200},"channelType":0,"layer":"Lv1"},{"id":"inlet/outlet-6","position":[4200,7500],"properties":{"r1":150,"r2":350,"h":200},"channelType":0,"layer":"Lv1"},{"id":"inlet/outlet-7","position":[6100,7500],"properties":{"r1":150,"r2":350,"h":200},"channelType":0,"layer":"Lv1"},{"id":"inlet/outlet-8","position":[8000,7500],"properties":{"r1":150,"r2":350,"h":200},"channelType":0,"layer":"Lv1"},{"id":"inlet/outlet-9","position":[9900,7500],"properties":{"r1":150,"r2":350,"h":200},"channelType":0,"layer":"Lv1"},{"id":"inlet/outlet-10","position":[11850,7500],"properties":{"r1":150,"r2":350,"h":200},"channelType":0,"layer":"Lv1"},{"id":"inlet/outlet-11","position":[13700,7500],"properties":{"r1":150,"r2":350,"h":200},"channelType":0,"layer":"Lv1"},{"id":"inlet/outlet-12","position":[15600,7500],"properties":{"r1":150,"r2":350,"h":200},"channelType":0,"layer":"Lv1"},{"id":"inlet/outlet-13","position":[17500,7500],"properties":{"r1":150,"r2":350,"h":200},"channelType":0,"layer":"Lv1"},{"id":"inlet/outlet-15","position":[5150,1850],"properties":{"r1":150,"r2":350,"h":200},"channelType":0,"layer":"Lv1"},{"id":"inlet/outlet-16","position":[8950,1850],"properties":{"r1":150,"r2":350,"h":200},"channelType":0,"layer":"Lv1"},{"id":"inlet/outlet-17","position":[12750,1850],"properties":{"r1":150,"r2":350,"h":200},"channelType":0,"layer":"Lv1"},{"id":"inlet/outlet-18","position":[16550,1850],"properties":{"r1":150,"r2":350,"h":200},"channelType":0,"layer":"Lv1"},{"id":"inlet/outlet-19","position":[14650,13150],"properties":{"r1":150,"r2":350,"h":200},"channelType":0,"layer":"Lv1"},{"id":"inlet/outlet-20","position":[10850,13150],"properties":{"r1":150,"r2":350,"h":200},"channelType":0,"layer":"Lv1"},{"id":"inlet/outlet-21","position":[7050,13150],"properties":{"r1":150,"r2":350,"h":200},"channelType":0,"layer":"Lv1"},{"id":"inlet/outlet-22","position":[3050,13150],"properties":{"r1":150,"r2":350,"h":200},"channelType":0,"layer":"Lv1"}],"channels":[{"id":"channel-4","channelWidth":300,"channelHeight":800,"channelPoints":[{"position":[1550,7350],"isConnectedToPort":true,"roundedRadius":0,"connectedPort":{"connectedPortElement":"","connectedPortIndex":0}},{"position":[1550,10200],"isConnectedToPort":true,"roundedRadius":0,"connectedPort":{"connectedPortElement":"","connectedPortIndex":0}}],"layer":"Lv0"},{"id":"channel-5","channelWidth":400,"channelHeight":800,"channelPoints":[{"position":[2450,7350],"isConnectedToPort":true,"roundedRadius":0,"connectedPort":{"connectedPortElement":"","connectedPortIndex":0}},{"position":[2450,10200],"isConnectedToPort":true,"roundedRadius":0,"connectedPort":{"connectedPortElement":"","connectedPortIndex":0}}],"layer":"Lv0"},{"id":"channel-1","channelWidth":600,"channelHeight":400,"channelPoints":[{"position":[4200,11900],"isConnectedToPort":false,"roundedRadius":0,"connectedPort":{"connectedPortElement":"","connectedPortIndex":0}},{"position":[4200,13150],"isConnectedToPort":false,"roundedRadius":600,"connectedPort":{"connectedPortElement":"","connectedPortIndex":0}},{"position":[2000,13150],"isConnectedToPort":false,"roundedRadius":600,"connectedPort":{"connectedPortElement":"","connectedPortIndex":0}},{"position":[2000,11300],"isConnectedToPort":true,"roundedRadius":0,"connectedPort":{"connectedPortElement":"","connectedPortIndex":0}}],"layer":"Lv1"},{"id":"channel-2","channelWidth":600,"channelHeight":400,"channelPoints":[{"position":[2000,6400],"isConnectedToPort":true,"roundedRadius":0,"connectedPort":{"connectedPortElement":"","connectedPortIndex":0}},{"position":[2000,0],"isConnectedToPort":false,"roundedRadius":0,"connectedPort":{"connectedPortElement":"","connectedPortIndex":0}}],"layer":"Lv1"},{"id":"channel-3","channelWidth":600,"channelHeight":400,"channelPoints":[{"position":[17500,12475],"isConnectedToPort":true,"roundedRadius":0,"connectedPort":{"connectedPortElement":"","connectedPortIndex":0}},{"position":[17500,13500],"isConnectedToPort":true,"roundedRadius":0,"connectedPort":{"connectedPortElement":"","connectedPortIndex":0}}],"layer":"Lv1"}],"bridges":[],"levelConnections":[{"id":"level connection-1","position":[2000,6400],"properties":{"r":300,"startLv":"Lv1","endLv":"Lv0"},"channelType":0,"layer":""},{"id":"level connection-2","position":[2000,11300],"properties":{"r":300,"startLv":"Lv1","endLv":"Lv0"},"channelType":0,"layer":""}]}}
