# Supplementary material for: Open-source interactive design platform for 3D-printed microfluidic devices
Source: Commun Eng. 2024 May 18;3:71. doi: 10.1038/s44172-024-00217-0 (PMC11102439; doi:10.1038/s44172-024-00217-0)
Supplement: Supplementary file 4 — Supplementary Data 1 [file 44172_2024_217_MOESM4_ESM.zip › Ref_Desgin_Model.json]

{"title":"reference_design_model","layers":[{"height":200,"label":"Lv0","id":"Lv0","contentIds":["DelayChannel-1","Channel-1","Channel-2","Port-1","Port-2","DelayChannel-2","Channel-3","Channel-4","Port-3","Port-4","DelayChannel-3","Channel-5","Channel-6","Port-5","Port-6","DelayChannel-4","Channel-7","Channel-8","Port-7","Port-8","DelayChannel-5","Channel-9","Channel-10","Port-9","Port-10","DelayChannel-6","Channel-11","Channel-12","Port-11","Port-12","DelayChannel-7","Channel-13","Channel-14","Port-13","Port-14","DelayChannel-8","Channel-15","Channel-16","Port-15","Port-16","DelayChannel-9","Channel-17","Channel-18","Port-17","Port-18","DelayChannel-10","Channel-19","Channel-20","Port-19","Port-20"]}],"chipProperties":[20000,14500,4000,400,400,600,1,200],"content":{"modules":[{"id":"DelayChannel-1","position":[2000,2000],"rotation":0,"properties":{"width":2600,"channelWidth":400,"channelDist":800,"turningsNum":3,"turningRadius":300,"portLength":500,"height":200},"moduleIdx":2,"layer":"Lv0"},{"id":"DelayChannel-2","position":[2000,5500],"rotation":0,"properties":{"width":2600,"channelWidth":400,"channelDist":800,"turningsNum":3,"turningRadius":300,"portLength":500,"height":300},"moduleIdx":2,"layer":"Lv0"},{"id":"DelayChannel-4","position":[2000,9000],"rotation":0,"properties":{"width":2600,"channelWidth":400,"channelDist":800,"turningsNum":3,"turningRadius":300,"portLength":500,"height":400},"moduleIdx":2,"layer":"Lv0"},{"id":"DelayChannel-5","position":[10000,2000],"rotation":0,"properties":{"width":2600,"channelWidth":400,"channelDist":800,"turningsNum":3,"turningRadius":300,"portLength":500,"height":600},"moduleIdx":2,"layer":"Lv0"},{"id":"DelayChannel-6","position":[10000,5500],"rotation":0,"properties":{"width":2600,"channelWidth":400,"channelDist":800,"turningsNum":3,"turningRadius":300,"portLength":500,"height":700},"moduleIdx":2,"layer":"Lv0"},{"id":"DelayChannel-7","position":[10000,9000],"rotation":0,"properties":{"width":2600,"channelWidth":400,"channelDist":800,"turningsNum":3,"turningRadius":300,"portLength":500,"height":800},"moduleIdx":2,"layer":"Lv0"},{"id":"DelayChannel-8","position":[2000,12500],"rotation":0,"properties":{"width":2600,"channelWidth":400,"channelDist":800,"turningsNum":3,"turningRadius":300,"portLength":500,"height":500},"moduleIdx":2,"layer":"Lv0"},{"id":"DelayChannel-9","position":[10000,12500],"rotation":0,"properties":{"width":2600,"channelWidth":400,"channelDist":800,"turningsNum":3,"turningRadius":300,"portLength":500,"height":900},"moduleIdx":2,"layer":"Lv0"},{"id":"DelayChannel-10","position":[16000,7500],"rotation":90,"properties":{"width":2600,"channelWidth":400,"channelDist":800,"turningsNum":3,"turningRadius":300,"portLength":500,"height":1000},"moduleIdx":2,"layer":"Lv0"}],"polygons":[],"circles":[],"inOutlets":[{"id":"Port-1","position":[1000,2000],"properties":{"r1":200,"r2":400,"h":200},"channelType":0,"layer":"Lv0"},{"id":"Port-2","position":[7650,2000],"properties":{"r1":200,"r2":400,"h":200},"channelType":0,"layer":"Lv0"},{"id":"Port-3","position":[1000,5500],"properties":{"r1":200,"r2":400,"h":200},"channelType":0,"layer":"Lv0"},{"id":"Port-4","position":[7650,5500],"properties":{"r1":200,"r2":400,"h":200},"channelType":0,"layer":"Lv0"},{"id":"Port-7","position":[1000,9000],"properties":{"r1":200,"r2":400,"h":200},"channelType":0,"layer":"Lv0"},{"id":"Port-8","position":[7650,9000],"properties":{"r1":200,"r2":400,"h":200},"channelType":0,"layer":"Lv0"},{"id":"Port-9","position":[9000,2000],"properties":{"r1":200,"r2":400,"h":200},"channelType":0,"layer":"Lv0"},{"id":"Port-10","position":[15650,2000],"properties":{"r1":200,"r2":400,"h":200},"channelType":0,"layer":"Lv0"},{"id":"Port-11","position":[9000,5500],"properties":{"r1":200,"r2":400,"h":200},"channelType":0,"layer":"Lv0"},{"id":"Port-12","position":[15650,5500],"properties":{"r1":200,"r2":400,"h":200},"channelType":0,"layer":"Lv0"},{"id":"Port-13","position":[9000,9000],"properties":{"r1":200,"r2":400,"h":200},"channelType":0,"layer":"Lv0"},{"id":"Port-14","position":[15650,9000],"properties":{"r1":200,"r2":400,"h":200},"channelType":0,"layer":"Lv0"},{"id":"Port-15","position":[1000,12500],"properties":{"r1":200,"r2":400,"h":200},"channelType":0,"layer":"Lv0"},{"id":"Port-16","position":[7650,12500],"properties":{"r1":200,"r2":400,"h":200},"channelType":0,"layer":"Lv0"},{"id":"Port-17","position":[9000,12500],"properties":{"r1":200,"r2":400,"h":200},"channelType":0,"layer":"Lv0"},{"id":"Port-18","position":[15650,12500],"properties":{"r1":200,"r2":400,"h":200},"channelType":0,"layer":"Lv0"},{"id":"Port-19","position":[18000,11150],"properties":{"r1":200,"r2":400,"h":200},"channelType":0,"layer":"Lv0"},{"id":"Port-20","position":[18000,4500],"properties":{"r1":200,"r2":400,"h":200},"channelType":0,"layer":"Lv0"}],"channels":[{"id":"Channel-1","channelWidth":400,"channelHeight":200,"channelPoints":[{"position":[2000,2000],"isConnectedToPort":true,"roundedRadius":0,"connectedPort":{"connectedPortElement":"DelayChannel-1","connectedPortIndex":0}},{"position":[1000,2000],"isConnectedToPort":true,"roundedRadius":0,"connectedPort":{"connectedPortElement":"Port-1","connectedPortIndex":0}}],"layer":"Lv0"},{"id":"Channel-2","channelWidth":400,"channelHeight":200,"channelPoints":[{"position":[5400,2000],"isConnectedToPort":true,"roundedRadius":0,"connectedPort":{"connectedPortElement":"DelayChannel-1","connectedPortIndex":1}},{"position":[7650,2000],"isConnectedToPort":true,"roundedRadius":0,"connectedPort":{"connectedPortElement":"Port-2","connectedPortIndex":0}}],"layer":"Lv0"},{"id":"Channel-3","channelWidth":400,"channelHeight":300,"channelPoints":[{"position":[2000,5500],"isConnectedToPort":true,"roundedRadius":0,"connectedPort":{"connectedPortElement":"DelayChannel-2","connectedPortIndex":0}},{"position":[1000,5500],"isConnectedToPort":true,"roundedRadius":0,"connectedPort":{"connectedPortElement":"Port-3","connectedPortIndex":0}}],"layer":"Lv0"},{"id":"Channel-4","channelWidth":400,"channelHeight":300,"channelPoints":[{"position":[5400,5500],"isConnectedToPort":true,"roundedRadius":0,"connectedPort":{"connectedPortElement":"DelayChannel-2","connectedPortIndex":1}},{"position":[7650,5500],"isConnectedToPort":true,"roundedRadius":0,"connectedPort":{"connectedPortElement":"Port-4","connectedPortIndex":0}}],"layer":"Lv0"},{"id":"Channel-7","channelWidth":400,"channelHeight":400,"channelPoints":[{"position":[2000,9000],"isConnectedToPort":true,"roundedRadius":0,"connectedPort":{"connectedPortElement":"DelayChannel-4","connectedPortIndex":0}},{"position":[1000,9000],"isConnectedToPort":true,"roundedRadius":0,"connectedPort":{"connectedPortElement":"Port-7","connectedPortIndex":0}}],"layer":"Lv0"},{"id":"Channel-8","channelWidth":400,"channelHeight":400,"channelPoints":[{"position":[5400,9000],"isConnectedToPort":true,"roundedRadius":0,"connectedPort":{"connectedPortElement":"DelayChannel-4","connectedPortIndex":1}},{"position":[7650,9000],"isConnectedToPort":true,"roundedRadius":0,"connectedPort":{"connectedPortElement":"Port-8","connectedPortIndex":0}}],"layer":"Lv0"},{"id":"Channel-9","channelWidth":400,"channelHeight":600,"channelPoints":[{"position":[10000,2000],"isConnectedToPort":true,"roundedRadius":0,"connectedPort":{"connectedPortElement":"DelayChannel-5","connectedPortIndex":0}},{"position":[9000,2000],"isConnectedToPort":true,"roundedRadius":0,"connectedPort":{"connectedPortElement":"Port-9","connectedPortIndex":0}}],"layer":"Lv0"},{"id":"Channel-10","channelWidth":400,"channelHeight":600,"channelPoints":[{"position":[13400,2000],"isConnectedToPort":true,"roundedRadius":0,"connectedPort":{"connectedPortElement":"DelayChannel-5","connectedPortIndex":1}},{"position":[15650,2000],"isConnectedToPort":true,"roundedRadius":0,"connectedPort":{"connectedPortElement":"Port-10","connectedPortIndex":0}}],"layer":"Lv0"},{"id":"Channel-11","channelWidth":400,"channelHeight":700,"channelPoints":[{"position":[10000,5500],"isConnectedToPort":true,"roundedRadius":0,"connectedPort":{"connectedPortElement":"DelayChannel-6","connectedPortIndex":0}},{"position":[9000,5500],"isConnectedToPort":true,"roundedRadius":0,"connectedPort":{"connectedPortElement":"Port-11","connectedPortIndex":0}}],"layer":"Lv0"},{"id":"Channel-12","channelWidth":400,"channelHeight":700,"channelPoints":[{"position":[13400,5500],"isConnectedToPort":true,"roundedRadius":0,"connectedPort":{"connectedPortElement":"DelayChannel-6","connectedPortIndex":1}},{"position":[15650,5500],"isConnectedToPort":true,"roundedRadius":0,"connectedPort":{"connectedPortElement":"Port-12","connectedPortIndex":0}}],"layer":"Lv0"},{"id":"Channel-13","channelWidth":400,"channelHeight":800,"channelPoints":[{"position":[10000,9000],"isConnectedToPort":true,"roundedRadius":0,"connectedPort":{"connectedPortElement":"DelayChannel-7","connectedPortIndex":0}},{"position":[9000,9000],"isConnectedToPort":true,"roundedRadius":0,"connectedPort":{"connectedPortElement":"Port-13","connectedPortIndex":0}}],"layer":"Lv0"},{"id":"Channel-14","channelWidth":400,"channelHeight":800,"channelPoints":[{"position":[13400,9000],"isConnectedToPort":true,"roundedRadius":0,"connectedPort":{"connectedPortElement":"DelayChannel-7","connectedPortIndex":1}},{"position":[15650,9000],"isConnectedToPort":true,"roundedRadius":0,"connectedPort":{"connectedPortElement":"Port-14","connectedPortIndex":0}}],"layer":"Lv0"},{"id":"Channel-15","channelWidth":400,"channelHeight":500,"channelPoints":[{"position":[2000,12500],"isConnectedToPort":true,"roundedRadius":0,"connectedPort":{"connectedPortElement":"DelayChannel-8","connectedPortIndex":0}},{"position":[1000,12500],"isConnectedToPort":true,"roundedRadius":0,"connectedPort":{"connectedPortElement":"Port-15","connectedPortIndex":0}}],"layer":"Lv0"},{"id":"Channel-16","channelWidth":400,"channelHeight":500,"channelPoints":[{"position":[5400,12500],"isConnectedToPort":true,"roundedRadius":0,"connectedPort":{"connectedPortElement":"DelayChannel-8","connectedPortIndex":1}},{"position":[7650,12500],"isConnectedToPort":true,"roundedRadius":0,"connectedPort":{"connectedPortElement":"Port-16","connectedPortIndex":0}}],"layer":"Lv0"},{"id":"Channel-17","channelWidth":400,"channelHeight":900,"channelPoints":[{"position":[10000,12500],"isConnectedToPort":false,"roundedRadius":0,"connectedPort":{"connectedPortElement":"","connectedPortIndex":0}},{"position":[9000,12500],"isConnectedToPort":false,"roundedRadius":0,"connectedPort":{"connectedPortElement":"","connectedPortIndex":0}}],"layer":"Lv0"},{"id":"Channel-18","channelWidth":400,"channelHeight":900,"channelPoints":[{"position":[13400,12500],"isConnectedToPort":true,"roundedRadius":0,"connectedPort":{"connectedPortElement":"DelayChannel-9","connectedPortIndex":1}},{"position":[15650,12500],"isConnectedToPort":false,"roundedRadius":0,"connectedPort":{"connectedPortElement":"","connectedPortIndex":0}}],"layer":"Lv0"},{"id":"Channel-19","channelWidth":400,"channelHeight":1000,"channelPoints":[{"position":[18000,5500],"isConnectedToPort":true,"roundedRadius":0,"connectedPort":{"connectedPortElement":"DelayChannel-10","connectedPortIndex":0}},{"position":[18000,4500],"isConnectedToPort":true,"roundedRadius":0,"connectedPort":{"connectedPortElement":"Port-20","connectedPortIndex":0}}],"layer":"Lv0"},{"id":"Channel-20","channelWidth":400,"channelHeight":1000,"channelPoints":[{"position":[18000,8900],"isConnectedToPort":true,"roundedRadius":0,"connectedPort":{"connectedPortElement":"DelayChannel-10","connectedPortIndex":1}},{"position":[18000,11150],"isConnectedToPort":true,"roundedRadius":0,"connectedPort":{"connectedPortElement":"Port-19","connectedPortIndex":0}}],"layer":"Lv0"}],"bridges":[],"levelConnections":[]}}
