# Supplementary material for: Open-source interactive design platform for 3D-printed microfluidic devices
Source: Commun Eng. 2024 May 18;3:71. doi: 10.1038/s44172-024-00217-0 (PMC11102439; doi:10.1038/s44172-024-00217-0)
Supplement: Supplementary file 4 — Supplementary Data 1 [file 44172_2024_217_MOESM4_ESM.zip › RMN.json]

{"title":"my_new_design","layers":[{"height":200,"label":"Lv0","id":"Lv0","contentIds":["DelayChannel-7","Channel-3","Channel-4","DelayChannel-8","Channel-5","Channel-6","DelayChannel-9","Channel-7","Channel-8","DelayChannel-10","Channel-9","Channel-10","DelayChannel-11","Channel-11","Channel-12","DelayChannel-12","Channel-13","Channel-14","Inlet/Outlet-3","Inlet/Outlet-4"]},{"height":1400,"label":"Lv1","id":"Lv1","contentIds":["Channel-18","Channel-19","Channel-20","Channel-21","Channel-17","Channel-22","Channel-23","Channel-24","Channel-25","Channel-26"]}],"chipProperties":[20000,14000,4000,400,400,600,1,200],"content":{"modules":[{"id":"DelayChannel-7","position":[13800,4000],"rotation":0,"properties":{"width":3500,"channelWidth":400,"channelDist":1000,"turningsNum":4,"turningRadius":0,"portLength":0,"height":400},"moduleIdx":2,"layer":"Lv0"},{"id":"DelayChannel-8","position":[2800,9700],"rotation":0,"properties":{"width":3500,"channelWidth":400,"channelDist":1000,"turningsNum":4,"turningRadius":0,"portLength":0,"height":400},"moduleIdx":2,"layer":"Lv0"},{"id":"DelayChannel-9","position":[8450,9950],"rotation":0,"properties":{"width":3500,"channelWidth":400,"channelDist":1000,"turningsNum":2,"turningRadius":0,"portLength":0,"height":400},"moduleIdx":2,"layer":"Lv0"},{"id":"DelayChannel-10","position":[13900,9950],"rotation":0,"properties":{"width":3500,"channelWidth":400,"channelDist":1000,"turningsNum":2,"turningRadius":0,"portLength":0,"height":400},"moduleIdx":2,"layer":"Lv0"},{"id":"DelayChannel-11","position":[2850,4000],"rotation":0,"properties":{"width":3500,"channelWidth":400,"channelDist":1000,"turningsNum":2,"turningRadius":0,"portLength":0,"height":400},"moduleIdx":2,"layer":"Lv0"},{"id":"DelayChannel-12","position":[8550,4000],"rotation":0,"properties":{"width":3500,"channelWidth":400,"channelDist":1000,"turningsNum":2,"turningRadius":0,"portLength":0,"height":400},"moduleIdx":2,"layer":"Lv0"}],"polygons":[],"circles":[],"inOutlets":[{"id":"Inlet/Outlet-3","position":[17800,2250],"properties":{"r1":200,"r2":400,"h":200},"channelType":0,"layer":"Lv0"},{"id":"Inlet/Outlet-4","position":[2800,11450],"properties":{"r1":200,"r2":400,"h":200},"channelType":0,"layer":"Lv0"}],"channels":[{"id":"Channel-3","channelWidth":400,"channelHeight":400,"channelPoints":[{"position":[17800,4000],"isConnectedToPort":true,"roundedRadius":0,"connectedPort":{"connectedPortElement":"","connectedPortIndex":0}},{"position":[17800,2250],"isConnectedToPort":true,"roundedRadius":0,"connectedPort":{"connectedPortElement":"","connectedPortIndex":0}}],"layer":"Lv0"},{"id":"Channel-4","channelWidth":400,"channelHeight":400,"channelPoints":[{"position":[13800,4000],"isConnectedToPort":true,"roundedRadius":0,"connectedPort":{"connectedPortElement":"","connectedPortIndex":0}},{"position":[13800,5750],"isConnectedToPort":true,"roundedRadius":0,"connectedPort":{"connectedPortElement":"Via-1","connectedPortIndex":0}}],"layer":"Lv0"},{"id":"Channel-5","channelWidth":400,"channelHeight":400,"channelPoints":[{"position":[6800,11000],"isConnectedToPort":false,"roundedRadius":0,"connectedPort":{"connectedPortElement":"","connectedPortIndex":0}},{"position":[6800,7950],"isConnectedToPort":true,"roundedRadius":0,"connectedPort":{"connectedPortElement":"","connectedPortIndex":0}}],"layer":"Lv0"},{"id":"Channel-6","channelWidth":400,"channelHeight":400,"channelPoints":[{"position":[2800,9700],"isConnectedToPort":true,"roundedRadius":0,"connectedPort":{"connectedPortElement":"DelayChannel-8","connectedPortIndex":0}},{"position":[2800,11450],"isConnectedToPort":true,"roundedRadius":0,"connectedPort":{"connectedPortElement":"Inlet/Outlet-2","connectedPortIndex":0}}],"layer":"Lv0"},{"id":"Channel-7","channelWidth":400,"channelHeight":400,"channelPoints":[{"position":[8450,9950],"isConnectedToPort":true,"roundedRadius":0,"connectedPort":{"connectedPortElement":"","connectedPortIndex":0}},{"position":[8450,11700],"isConnectedToPort":true,"roundedRadius":0,"connectedPort":{"connectedPortElement":"","connectedPortIndex":0}}],"layer":"Lv0"},{"id":"Channel-8","channelWidth":400,"channelHeight":400,"channelPoints":[{"position":[10450,9950],"isConnectedToPort":true,"roundedRadius":0,"connectedPort":{"connectedPortElement":"","connectedPortIndex":0}},{"position":[10450,8200],"isConnectedToPort":true,"roundedRadius":0,"connectedPort":{"connectedPortElement":"","connectedPortIndex":0}}],"layer":"Lv0"},{"id":"Channel-9","channelWidth":400,"channelHeight":400,"channelPoints":[{"position":[13900,9950],"isConnectedToPort":true,"roundedRadius":0,"connectedPort":{"connectedPortElement":"DelayChannel-10","connectedPortIndex":0}},{"position":[13900,11700],"isConnectedToPort":true,"roundedRadius":0,"connectedPort":{"connectedPortElement":"Via-8","connectedPortIndex":0}}],"layer":"Lv0"},{"id":"Channel-10","channelWidth":400,"channelHeight":400,"channelPoints":[{"position":[15900,9950],"isConnectedToPort":true,"roundedRadius":0,"connectedPort":{"connectedPortElement":"DelayChannel-10","connectedPortIndex":1}},{"position":[15900,8200],"isConnectedToPort":true,"roundedRadius":0,"connectedPort":{"connectedPortElement":"Via-9","connectedPortIndex":0}}],"layer":"Lv0"},{"id":"Channel-11","channelWidth":400,"channelHeight":400,"channelPoints":[{"position":[2850,4000],"isConnectedToPort":true,"roundedRadius":0,"connectedPort":{"connectedPortElement":"DelayChannel-11","connectedPortIndex":0}},{"position":[2850,5750],"isConnectedToPort":true,"roundedRadius":0,"connectedPort":{"connectedPortElement":"","connectedPortIndex":0}}],"layer":"Lv0"},{"id":"Channel-12","channelWidth":400,"channelHeight":400,"channelPoints":[{"position":[4850,4000],"isConnectedToPort":true,"roundedRadius":0,"connectedPort":{"connectedPortElement":"DelayChannel-11","connectedPortIndex":1}},{"position":[4850,2250],"isConnectedToPort":true,"roundedRadius":0,"connectedPort":{"connectedPortElement":"","connectedPortIndex":0}}],"layer":"Lv0"},{"id":"Channel-13","channelWidth":400,"channelHeight":400,"channelPoints":[{"position":[8550,4000],"isConnectedToPort":true,"roundedRadius":0,"connectedPort":{"connectedPortElement":"DelayChannel-12","connectedPortIndex":0}},{"position":[8550,5750],"isConnectedToPort":true,"roundedRadius":0,"connectedPort":{"connectedPortElement":"Via-10","connectedPortIndex":0}}],"layer":"Lv0"},{"id":"Channel-14","channelWidth":400,"channelHeight":400,"channelPoints":[{"position":[10550,4000],"isConnectedToPort":true,"roundedRadius":0,"connectedPort":{"connectedPortElement":"DelayChannel-12","connectedPortIndex":1}},{"position":[10550,2250],"isConnectedToPort":true,"roundedRadius":0,"connectedPort":{"connectedPortElement":"","connectedPortIndex":0}}],"layer":"Lv0"},{"id":"Channel-17","channelWidth":400,"channelHeight":400,"channelPoints":[{"position":[8550,5750],"isConnectedToPort":true,"roundedRadius":0,"connectedPort":{"connectedPortElement":"Via-10","connectedPortIndex":0}},{"position":[6800,7950],"isConnectedToPort":true,"roundedRadius":0,"connectedPort":{"connectedPortElement":"Via-5","connectedPortIndex":0}},{"position":[8450,11700],"isConnectedToPort":true,"roundedRadius":0,"connectedPort":{"connectedPortElement":"Via-6","connectedPortIndex":0}}],"layer":"Lv1"},{"id":"Channel-22","channelWidth":400,"channelHeight":400,"channelPoints":[{"position":[2850,5750],"isConnectedToPort":true,"roundedRadius":0,"connectedPort":{"connectedPortElement":"Via-4","connectedPortIndex":0}},{"position":[13900,11700],"isConnectedToPort":true,"roundedRadius":0,"connectedPort":{"connectedPortElement":"Via-8","connectedPortIndex":0}}],"layer":"Lv1"},{"id":"Channel-25","channelWidth":400,"channelHeight":400,"channelPoints":[{"position":[10550,2250],"isConnectedToPort":true,"roundedRadius":0,"connectedPort":{"connectedPortElement":"Via-2","connectedPortIndex":0}},{"position":[15900,8200],"isConnectedToPort":true,"roundedRadius":0,"connectedPort":{"connectedPortElement":"Via-9","connectedPortIndex":0}}],"layer":"Lv1"},{"id":"Channel-26","channelWidth":400,"channelHeight":400,"channelPoints":[{"position":[10450,8200],"isConnectedToPort":true,"roundedRadius":0,"connectedPort":{"connectedPortElement":"Via-7","connectedPortIndex":0}},{"position":[13800,5750],"isConnectedToPort":true,"roundedRadius":0,"connectedPort":{"connectedPortElement":"Via-1","connectedPortIndex":0}},{"position":[4850,2250],"isConnectedToPort":true,"roundedRadius":0,"connectedPort":{"connectedPortElement":"Via-3","connectedPortIndex":0}}],"layer":"Lv1"}],"bridges":[],"levelConnections":[{"id":"Via-1","position":[13800,5750],"properties":{"r":200,"startLv":"Lv0","endLv":"Lv1"},"channelType":0,"layer":""},{"id":"Via-2","position":[10550,2250],"properties":{"r":200,"startLv":"Lv0","endLv":"Lv1"},"channelType":0,"layer":""},{"id":"Via-3","position":[4850,2250],"properties":{"r":200,"startLv":"Lv0","endLv":"Lv1"},"channelType":0,"layer":""},{"id":"Via-4","position":[2850,5750],"properties":{"r":200,"startLv":"Lv0","endLv":"Lv1"},"channelType":0,"layer":""},{"id":"Via-5","position":[6800,7950],"properties":{"r":200,"startLv":"Lv0","endLv":"Lv1"},"channelType":0,"layer":""},{"id":"Via-6","position":[8450,11700],"properties":{"r":200,"startLv":"Lv0","endLv":"Lv1"},"channelType":0,"layer":""},{"id":"Via-7","position":[10450,8200],"properties":{"r":200,"startLv":"Lv0","endLv":"Lv1"},"channelType":0,"layer":""},{"id":"Via-8","position":[13900,11700],"properties":{"r":200,"startLv":"Lv0","endLv":"Lv1"},"channelType":0,"layer":""},{"id":"Via-9","position":[15900,8200],"properties":{"r":200,"startLv":"Lv0","endLv":"Lv1"},"channelType":0,"layer":""},{"id":"Via-10","position":[8550,5750],"properties":{"r":200,"startLv":"Lv0","endLv":"Lv1"},"channelType":0,"layer":""}]}}
