# Supplementary material for: Open-source interactive design platform for 3D-printed microfluidic devices
Source: Commun Eng. 2024 May 18;3:71. doi: 10.1038/s44172-024-00217-0 (PMC11102439; doi:10.1038/s44172-024-00217-0)
Supplement: Supplementary file 4 — Supplementary Data 1 [file 44172_2024_217_MOESM4_ESM.zip › Three_way_mixer.json]

{
    "title": "Three_way_mixer",
    "layers": [
        {
            "height": 200,
            "label": "Lv0",
            "id": "Lv0",
            "contentIds": [
                "DelayChannel-1",
                "Channel-4",
                "Channel-6",
                "Inlet/Outlet-1"
            ]
        },
        {
            "height": 1000,
            "label": "Lv1",
            "id": "Lv1",
            "contentIds": [
                "Chamber-1",
                "Channel-3",
                "Channel-5",
                "DelayChannel-3",
                "Channel-7",
                "Channel-8",
                "Channel-9",
                "Inlet/Outlet-4"
            ]
        },
        {
            "height": 1900,
            "label": "Lv2",
            "id": "Lv2",
            "contentIds": [
                "DelayChannel-2",
                "Channel-1",
                "Channel-2",
                "Inlet/Outlet-2",
                "Inlet/Outlet-3"
            ]
        }
    ],
    "chipProperties": [
        20000,
        10000,
        4000,
        400,
        400,
        600,
        1,
        200
    ],
    "content": {
        "modules": [
            {
                "id": "DelayChannel-1",
                "position": [
                    4000,
                    5000
                ],
                "rotation": 0,
                "properties": {
                    "width": 4000,
                    "channelWidth": 400,
                    "channelDist": 1100,
                    "turningsNum": 5,
                    "turningRadius": 400,
                    "portLength": 500,
                    "height": 400
                },
                "moduleIdx": 2,
                "layer": "Lv0"
            },
            {
                "id": "Chamber-1",
                "position": [
                    8000,
                    5000
                ],
                "rotation": 0,
                "properties": {
                    "lengthX": 4000,
                    "lengthY": 3200,
                    "cornerRadius": 400,
                    "height": 400
                },
                "moduleIdx": 0,
                "layer": "Lv1"
            },
            {
                "id": "DelayChannel-3",
                "position": [
                    4500,
                    2000
                ],
                "rotation": 0,
                "properties": {
                    "width": 1700,
                    "channelWidth": 400,
                    "channelDist": 1300,
                    "turningsNum": 7,
                    "turningRadius": 400,
                    "portLength": 500,
                    "height": 400
                },
                "moduleIdx": 2,
                "layer": "Lv1"
            },
            {
                "id": "DelayChannel-2",
                "position": [
                    8600,
                    5000
                ],
                "rotation": 0,
                "properties": {
                    "width": 4000,
                    "channelWidth": 400,
                    "channelDist": 1100,
                    "turningsNum": 5,
                    "turningRadius": 400,
                    "portLength": 500,
                    "height": 400
                },
                "moduleIdx": 2,
                "layer": "Lv2"
            }
        ],
        "polygons": [],
        "circles": [],
        "inOutlets": [
            {
                "id": "Inlet/Outlet-1",
                "position": [
                    2000,
                    5000
                ],
                "properties": {
                    "r1": 200,
                    "r2": 400,
                    "h": 200
                },
                "channelType": 0,
                "layer": "Lv0"
            },
            {
                "id": "Inlet/Outlet-4",
                "position": [
                    17500,
                    5000
                ],
                "properties": {
                    "r1": 200,
                    "r2": 400,
                    "h": 200
                },
                "channelType": 0,
                "layer": "Lv1"
            },
            {
                "id": "Inlet/Outlet-2",
                "position": [
                    17500,
                    2500
                ],
                "properties": {
                    "r1": 200,
                    "r2": 400,
                    "h": 200
                },
                "channelType": 0,
                "layer": "Lv2"
            },
            {
                "id": "Inlet/Outlet-3",
                "position": [
                    17500,
                    7500
                ],
                "properties": {
                    "r1": 200,
                    "r2": 400,
                    "h": 200
                },
                "channelType": 0,
                "layer": "Lv2"
            }
        ],
        "channels": [
            {
                "id": "Channel-4",
                "channelWidth": 400,
                "channelHeight": 400,
                "channelPoints": [
                    {
                        "position": [
                            10500,
                            5000
                        ],
                        "isConnectedToPort": true,
                        "roundedRadius": 0,
                        "connectedPort": {
                            "connectedPortElement": "DelayChannel-1",
                            "connectedPortIndex": 1
                        }
                    },
                    {
                        "position": [
                            13500,
                            5000
                        ],
                        "isConnectedToPort": true,
                        "roundedRadius": 0,
                        "connectedPort": {
                            "connectedPortElement": "Via-2",
                            "connectedPortIndex": 0
                        }
                    }
                ],
                "layer": "Lv0"
            },
            {
                "id": "Channel-6",
                "channelWidth": 400,
                "channelHeight": 400,
                "channelPoints": [
                    {
                        "position": [
                            4000,
                            5000
                        ],
                        "isConnectedToPort": true,
                        "roundedRadius": 0,
                        "connectedPort": {
                            "connectedPortElement": "DelayChannel-1",
                            "connectedPortIndex": 0
                        }
                    },
                    {
                        "position": [
                            2000,
                            5000
                        ],
                        "isConnectedToPort": true,
                        "roundedRadius": 0,
                        "connectedPort": {
                            "connectedPortElement": "Inlet/Outlet-1",
                            "connectedPortIndex": 0
                        }
                    }
                ],
                "layer": "Lv0"
            },
            {
                "id": "Channel-3",
                "channelWidth": 400,
                "channelHeight": 400,
                "channelPoints": [
                    {
                        "position": [
                            8000,
                            5000
                        ],
                        "isConnectedToPort": true,
                        "roundedRadius": 0,
                        "connectedPort": {
                            "connectedPortElement": "Chamber-1",
                            "connectedPortIndex": 0
                        }
                    },
                    {
                        "position": [
                            6500,
                            5000
                        ],
                        "isConnectedToPort": true,
                        "roundedRadius": 0,
                        "connectedPort": {
                            "connectedPortElement": "Via-1",
                            "connectedPortIndex": 0
                        }
                    }
                ],
                "layer": "Lv1"
            },
            {
                "id": "Channel-5",
                "channelWidth": 400,
                "channelHeight": 400,
                "channelPoints": [
                    {
                        "position": [
                            12000,
                            5000
                        ],
                        "isConnectedToPort": true,
                        "roundedRadius": 0,
                        "connectedPort": {
                            "connectedPortElement": "Chamber-1",
                            "connectedPortIndex": 1
                        }
                    },
                    {
                        "position": [
                            13500,
                            5000
                        ],
                        "isConnectedToPort": true,
                        "roundedRadius": 0,
                        "connectedPort": {
                            "connectedPortElement": "Via-2",
                            "connectedPortIndex": 0
                        }
                    }
                ],
                "layer": "Lv1"
            },
            {
                "id": "Channel-7",
                "channelWidth": 400,
                "channelHeight": 400,
                "channelPoints": [
                    {
                        "position": [
                            14600,
                            2000
                        ],
                        "isConnectedToPort": true,
                        "roundedRadius": 0,
                        "connectedPort": {
                            "connectedPortElement": "DelayChannel-3",
                            "connectedPortIndex": 1
                        }
                    },
                    {
                        "position": [
                            16000,
                            2000
                        ],
                        "isConnectedToPort": false,
                        "roundedRadius": 400,
                        "connectedPort": {
                            "connectedPortElement": "",
                            "connectedPortIndex": 0
                        }
                    },
                    {
                        "position": [
                            16000,
                            5000
                        ],
                        "isConnectedToPort": false,
                        "roundedRadius": 400,
                        "connectedPort": {
                            "connectedPortElement": "",
                            "connectedPortIndex": 0
                        }
                    },
                    {
                        "position": [
                            17500,
                            5000
                        ],
                        "isConnectedToPort": true,
                        "roundedRadius": 0,
                        "connectedPort": {
                            "connectedPortElement": "Inlet/Outlet-4",
                            "connectedPortIndex": 0
                        }
                    }
                ],
                "layer": "Lv1"
            },
            {
                "id": "Channel-9",
                "channelWidth": 400,
                "channelHeight": 400,
                "channelPoints": [
                    {
                        "position": [
                            4500,
                            2000
                        ],
                        "isConnectedToPort": true,
                        "roundedRadius": 0,
                        "connectedPort": {
                            "connectedPortElement": "DelayChannel-3",
                            "connectedPortIndex": 0
                        }
                    },
                    {
                        "position": [
                            4000,
                            2000
                        ],
                        "isConnectedToPort": false,
                        "roundedRadius": 400,
                        "connectedPort": {
                            "connectedPortElement": "",
                            "connectedPortIndex": 0
                        }
                    },
                    {
                        "position": [
                            4000,
                            7500
                        ],
                        "isConnectedToPort": false,
                        "roundedRadius": 400,
                        "connectedPort": {
                            "connectedPortElement": "",
                            "connectedPortIndex": 0
                        }
                    },
                    {
                        "position": [
                            10000,
                            7500
                        ],
                        "isConnectedToPort": false,
                        "roundedRadius": 400,
                        "connectedPort": {
                            "connectedPortElement": "",
                            "connectedPortIndex": 0
                        }
                    },
                    {
                        "position": [
                            10000,
                            6600
                        ],
                        "isConnectedToPort": true,
                        "roundedRadius": 0,
                        "connectedPort": {
                            "connectedPortElement": "Chamber-1",
                            "connectedPortIndex": 3
                        }
                    }
                ],
                "layer": "Lv1"
            },
            {
                "id": "Channel-1",
                "channelWidth": 400,
                "channelHeight": 400,
                "channelPoints": [
                    {
                        "position": [
                            8600,
                            5000
                        ],
                        "isConnectedToPort": true,
                        "roundedRadius": 0,
                        "connectedPort": {
                            "connectedPortElement": "DelayChannel-2",
                            "connectedPortIndex": 0
                        }
                    },
                    {
                        "position": [
                            6500,
                            5000
                        ],
                        "isConnectedToPort": true,
                        "roundedRadius": 0,
                        "connectedPort": {
                            "connectedPortElement": "Via-1",
                            "connectedPortIndex": 0
                        }
                    }
                ],
                "layer": "Lv2"
            },
            {
                "id": "Channel-2",
                "channelWidth": 400,
                "channelHeight": 400,
                "channelPoints": [
                    {
                        "position": [
                            17500,
                            2500
                        ],
                        "isConnectedToPort": true,
                        "roundedRadius": 0,
                        "connectedPort": {
                            "connectedPortElement": "Inlet/Outlet-2",
                            "connectedPortIndex": 0
                        }
                    },
                    {
                        "position": [
                            15100,
                            5000
                        ],
                        "isConnectedToPort": true,
                        "roundedRadius": 0,
                        "connectedPort": {
                            "connectedPortElement": "DelayChannel-2",
                            "connectedPortIndex": 1
                        }
                    },
                    {
                        "position": [
                            17500,
                            7500
                        ],
                        "isConnectedToPort": true,
                        "roundedRadius": 0,
                        "connectedPort": {
                            "connectedPortElement": "Inlet/Outlet-3",
                            "connectedPortIndex": 0
                        }
                    }
                ],
                "layer": "Lv2"
            }
        ],
        "bridges": [],
        "levelConnections": [
            {
                "id": "Via-1",
                "position": [
                    6500,
                    5000
                ],
                "properties": {
                    "r": 200,
                    "startLv": "Lv2",
                    "endLv": "Lv1"
                },
                "channelType": 0,
                "layer": ""
            },
            {
                "id": "Via-2",
                "position": [
                    13500,
                    5000
                ],
                "properties": {
                    "r": 200,
                    "startLv": "Lv1",
                    "endLv": "Lv0"
                },
                "channelType": 0,
                "layer": ""
            }
        ]
    }
}
